# Supplementary material for: The Entomopathogenic Bacterial Endosymbionts Xenorhabdus and Photorhabdus: Convergent Lifestyles from Divergent Genomes
Source: PLoS One. 2011 Nov 18;6(11):e27909. doi: 10.1371/journal.pone.0027909 (PMC3220699; doi:10.1371/journal.pone.0027909)
Supplement: Dataset S7 — Spreadsheet containing host- or non-host-association designations for all sequenced genomes used to construct the phylogenomic maps in Dataset S5 and S6. (XLS) [file pone.0027909.s023.xls]

## Sheet: Sheet1
Organism	Group	Host Association
_Nostoc_azollae__0708_uid49725	Not Gammaproteobacteria	Not Host-Associated
Acaryochloris_marina_MBIC11017	Not Gammaproteobacteria	Host-Associated
Acetobacter_pasteurianus_IFO_3283_01	Not Gammaproteobacteria	Not Host-Associated
Acetohalobium_arabaticum_DSM_5501_uid51423	Not Gammaproteobacteria	Not Host-Associated
Acholeplasma_laidlawii_PG_8A	Not Gammaproteobacteria	Not Host-Associated
Acidaminococcus_fermentans_DSM_20731_uid43471	Not Gammaproteobacteria	Host-Associated
Acidilobus_saccharovorans_345_15_uid51395	Not Gammaproteobacteria	Not Host-Associated
Acidimicrobium_ferrooxidans_DSM_10331	Not Gammaproteobacteria	Not Host-Associated
Acidiphilium_cryptum_JF-5	Not Gammaproteobacteria	Not Host-Associated
Acidithiobacillus_ferrooxidans_ATCC_23270	Gammaproteobacteria	Not Host-Associated
Acidithiobacillus_ferrooxidans_ATCC_53993	Not Gammaproteobacteria	Not Host-Associated
Acidobacterium_capsulatum_ATCC_51196	Not Gammaproteobacteria	Not Host-Associated
Acidothermus_cellulolyticus_11B	Not Gammaproteobacteria	Not Host-Associated
Acidovorax_avenae_citrulli_AAC00-1	Not Gammaproteobacteria	Host-Associated
Acidovorax_JS42	Not Gammaproteobacteria	Not Host-Associated
Aciduliprofundum_boonei_T469_uid43333	Not Gammaproteobacteria	Not Host-Associated
Acinetobacter_baumannii_AB0057	Gammaproteobacteria	Host-Associated
Acinetobacter_baumannii_AB307_0294	Gammaproteobacteria	Host-Associated
Acinetobacter_baumannii_ACICU	Gammaproteobacteria	Host-Associated
Acinetobacter_baumannii_ATCC_17978	Gammaproteobacteria	Host-Associated
Acinetobacter_baumannii_AYE	Gammaproteobacteria	Host-Associated
Acinetobacter_baumannii_SDF	Gammaproteobacteria	Host-Associated
Acinetobacter_DR1_uid50119	Gammaproteobacteria	Not Host-Associated
Acinetobacter_sp_ADP1	Gammaproteobacteria	Host-Associated
Actinobacillus_pleuropneumoniae_L20	Gammaproteobacteria	Host-Associated
Actinobacillus_pleuropneumoniae_serovar_3_JL03	Gammaproteobacteria	Host-Associated
Actinobacillus_pleuropneumoniae_serovar_7_AP76	Gammaproteobacteria	Host-Associated
Actinobacillus_succinogenes_130Z	Gammaproteobacteria	Host-Associated
Actinosynnema_mirum_DSM_43827	Not Gammaproteobacteria	Host-Associated
Aeromonas_hydrophila_ATCC_7966	Gammaproteobacteria	Host-Associated
Aeromonas_salmonicida_A449	Gammaproteobacteria	Host-Associated
Aeropyrum_pernix	Not Gammaproteobacteria	Not Host-Associated
Aggregatibacter_actinomycetemcomitans_D11S_1	Gammaproteobacteria	Host-Associated
Aggregatibacter_aphrophilus_NJ8700	Gammaproteobacteria	Host-Associated
Agrobacterium_radiobacter_K84	Not Gammaproteobacteria	Host-Associated
Agrobacterium_tumefaciens_C58_Cereon	Not Gammaproteobacteria	Host-Associated
Agrobacterium_vitis_S4	Not Gammaproteobacteria	Host-Associated
Akkermansia_muciniphila_ATCC_BAA_835	Not Gammaproteobacteria	Host-Associated
Alcanivorax_borkumensis_SK2	Gammaproteobacteria	Not Host-Associated
Alicyclobacillus_acidocaldarius_DSM_446	Not Gammaproteobacteria	Not Host-Associated
Aliivibrio_salmonicida_LFI1238	Gammaproteobacteria	Host-Associated
Alkalilimnicola_ehrlichei_MLHE-1	Gammaproteobacteria	Not Host-Associated
Alkaliphilus_metalliredigens_QYMF	Not Gammaproteobacteria	Not Host-Associated
Alkaliphilus_oremlandii_OhILAs	Not Gammaproteobacteria	Not Host-Associated
Allochromatium_vinosum_DSM_180_uid46083	Gammaproteobacteria	Not Host-Associated
Alteromonas_macleodii__Deep_ecotype_	Gammaproteobacteria	Not Host-Associated
Aminobacterium_colombiense_DSM_12261_uid47083	Not Gammaproteobacteria	Not Host-Associated
Ammonifex_degensii_KC4	Not Gammaproteobacteria	Host-Associated
Amycolatopsis_mediterranei_U32_uid50565	Not Gammaproteobacteria	Not Host-Associated
Anabaena_variabilis_ATCC_29413	Not Gammaproteobacteria	Not Host-Associated
Anaerocellum_thermophilum_DSM_6725	Not Gammaproteobacteria	Not Host-Associated
Anaerococcus_prevotii_DSM_20548	Not Gammaproteobacteria	Host-Associated
Anaeromyxobacter_dehalogenans_2CP_1	Not Gammaproteobacteria	Not Host-Associated
Anaeromyxobacter_dehalogenans_2CP-C	Not Gammaproteobacteria	Not Host-Associated
Anaeromyxobacter_Fw109-5	Not Gammaproteobacteria	Not Host-Associated
Anaeromyxobacter_K	Not Gammaproteobacteria	Not Host-Associated
Anaplasma_centrale_Israel	Not Gammaproteobacteria	Host-Associated
Anaplasma_marginale_Florida	Not Gammaproteobacteria	Host-Associated
Anaplasma_marginale_St_Maries	Not Gammaproteobacteria	Host-Associated
Anaplasma_phagocytophilum_HZ	Not Gammaproteobacteria	Host-Associated
Anoxybacillus_flavithermus_WK1	Not Gammaproteobacteria	Not Host-Associated
Aquifex_aeolicus	Not Gammaproteobacteria	Not Host-Associated
Arcanobacterium_haemolyticum_DSM_20595_uid49489	Not Gammaproteobacteria	Host-Associated
Archaeoglobus_fulgidus	Not Gammaproteobacteria	Not Host-Associated
Archaeoglobus_profundus_DSM_5631_uid43493	Not Gammaproteobacteria	Not Host-Associated
Arcobacter_butzleri_RM4018	Not Gammaproteobacteria	Host-Associated
Arcobacter_nitrofigilis_DSM_7299_uid49001	Not Gammaproteobacteria	Host-Associated
Aromatoleum_aromaticum_EbN1	Not Gammaproteobacteria	Not Host-Associated
Arthrobacter_aurescens_TC1	Not Gammaproteobacteria	Not Host-Associated
Arthrobacter_chlorophenolicus_A6	Not Gammaproteobacteria	Not Host-Associated
Arthrobacter_FB24	Not Gammaproteobacteria	Not Host-Associated
Aster_yellows_witches-broom_phytoplasma_AYWB	Not Gammaproteobacteria	Host-Associated
Azoarcus_BH72	Not Gammaproteobacteria	Host-Associated
Azorhizobium_caulinodans_ORS_571	Not Gammaproteobacteria	Host-Associated
Azospirillum_B510_uid46085	Not Gammaproteobacteria	Host-Associated
Azotobacter_vinelandii_DJ	Gammaproteobacteria	Not Host-Associated
Bacillus_amyloliquefaciens_FZB42	Not Gammaproteobacteria	Host-Associated
Bacillus_anthracis_A0248	Not Gammaproteobacteria	Host-Associated
Bacillus_anthracis_Ames	Not Gammaproteobacteria	Host-Associated
Bacillus_anthracis_Ames_0581	Not Gammaproteobacteria	Host-Associated
Bacillus_anthracis_CDC_684	Not Gammaproteobacteria	Host-Associated
Bacillus_anthracis_CI_uid50615	Not Gammaproteobacteria	Host-Associated
Bacillus_anthracis_str_Sterne	Not Gammaproteobacteria	Host-Associated
Bacillus_cereus_03BB102	Not Gammaproteobacteria	Host-Associated
Bacillus_cereus_AH187	Not Gammaproteobacteria	Host-Associated
Bacillus_cereus_AH820	Not Gammaproteobacteria	Host-Associated
Bacillus_cereus_ATCC_10987	Not Gammaproteobacteria	Host-Associated
Bacillus_cereus_ATCC14579	Not Gammaproteobacteria	Host-Associated
Bacillus_cereus_B4264	Not Gammaproteobacteria	Host-Associated
Bacillus_cereus_cytotoxis_NVH_391-98	Not Gammaproteobacteria	Host-Associated
Bacillus_cereus_G9842	Not Gammaproteobacteria	Host-Associated
Bacillus_cereus_Q1	Not Gammaproteobacteria	Host-Associated
Bacillus_cereus_ZK	Not Gammaproteobacteria	Host-Associated
Bacillus_clausii_KSM-K16	Not Gammaproteobacteria	Not Host-Associated
Bacillus_halodurans	Not Gammaproteobacteria	Not Host-Associated
Bacillus_licheniformis_ATCC_14580	Not Gammaproteobacteria	Host-Associated
Bacillus_licheniformis_DSM_13	Not Gammaproteobacteria	Host-Associated
Bacillus_megaterium_DSM319_uid48371	Not Gammaproteobacteria	Not Host-Associated
Bacillus_megaterium_QM_B1551_uid15862	Not Gammaproteobacteria	Not Host-Associated
Bacillus_pseudofirmus_OF4_uid45847	Not Gammaproteobacteria	Not Host-Associated
Bacillus_pumilus_SAFR-032	Not Gammaproteobacteria	Host-Associated
Bacillus_selenitireducens_MLS10_uid49513	Not Gammaproteobacteria	Not Host-Associated
Bacillus_subtilis	Not Gammaproteobacteria	Not Host-Associated
Bacillus_subtilis_spizizenii_W23_uid51879	Not Gammaproteobacteria	Not Host-Associated
Bacillus_thuringiensis_Al_Hakam	Not Gammaproteobacteria	Host-Associated
Bacillus_thuringiensis_BMB171_uid49135	Not Gammaproteobacteria	Host-Associated
Bacillus_thuringiensis_konkukian	Not Gammaproteobacteria	Host-Associated
Bacillus_tusciae_DSM_2912_uid48361	Not Gammaproteobacteria	Not Host-Associated
Bacillus_weihenstephanensis_KBAB4	Not Gammaproteobacteria	Host-Associated
Bacteroides_fragilis_NCTC_9434	Not Gammaproteobacteria	Host-Associated
Bacteroides_fragilis_YCH46	Not Gammaproteobacteria	Host-Associated
Bacteroides_thetaiotaomicron_VPI-5482	Not Gammaproteobacteria	Host-Associated
Bacteroides_vulgatus_ATCC_8482	Not Gammaproteobacteria	Host-Associated
Bartonella_bacilliformis_KC583	Not Gammaproteobacteria	Host-Associated
Bartonella_grahamii_as4aup	Not Gammaproteobacteria	Host-Associated
Bartonella_henselae_Houston-1	Not Gammaproteobacteria	Host-Associated
Bartonella_quintana_Toulouse	Not Gammaproteobacteria	Host-Associated
Bartonella_tribocorum_CIP_105476	Not Gammaproteobacteria	Host-Associated
Baumannia_cicadellinicola_Homalodisca_coagulata	Gammaproteobacteria	Host-Associated
Bdellovibrio_bacteriovorus	Not Gammaproteobacteria	Host-Associated
Beijerinckia_indica_ATCC_9039	Not Gammaproteobacteria	Not Host-Associated
Beutenbergia_cavernae_DSM_12333	Not Gammaproteobacteria	Not Host-Associated
Bifidobacterium_adolescentis_ATCC_15703	Not Gammaproteobacteria	Host-Associated
Bifidobacterium_animalis_lactis_AD011	Not Gammaproteobacteria	Host-Associated
Bifidobacterium_animalis_lactis_Bl_04	Not Gammaproteobacteria	Host-Associated
Bifidobacterium_animalis_lactis_DSM_10140	Not Gammaproteobacteria	Host-Associated
Bifidobacterium_dentium_Bd1	Not Gammaproteobacteria	Host-Associated
Bifidobacterium_longum	Not Gammaproteobacteria	Host-Associated
Bifidobacterium_longum_DJO10A	Not Gammaproteobacteria	Host-Associated
Bifidobacterium_longum_infantis_ATCC_15697	Not Gammaproteobacteria	Host-Associated
Bifidobacterium_longum_JDM301_uid49131	Not Gammaproteobacteria	Host-Associated
Blattabacterium__Blattella_germanica__Bge	Not Gammaproteobacteria	Host-Associated
Blattabacterium__Periplaneta_americana__BPLAN	Not Gammaproteobacteria	Host-Associated
Bordetella_avium_197N	Not Gammaproteobacteria	Host-Associated
Bordetella_bronchiseptica	Not Gammaproteobacteria	Host-Associated
Bordetella_parapertussis	Not Gammaproteobacteria	Host-Associated
Bordetella_pertussis	Not Gammaproteobacteria	Host-Associated
Bordetella_petrii	Not Gammaproteobacteria	Not Host-Associated
Borrelia_afzelii_PKo	Not Gammaproteobacteria	Host-Associated
Borrelia_burgdorferi	Not Gammaproteobacteria	Host-Associated
Borrelia_burgdorferi_ZS7	Not Gammaproteobacteria	Host-Associated
Borrelia_duttonii_Ly	Not Gammaproteobacteria	Host-Associated
Borrelia_garinii_PBi	Not Gammaproteobacteria	Host-Associated
Borrelia_hermsii_DAH	Not Gammaproteobacteria	Host-Associated
Borrelia_recurrentis_A1	Not Gammaproteobacteria	Host-Associated
Borrelia_turicatae_91E135	Not Gammaproteobacteria	Host-Associated
Brachybacterium_faecium_DSM_4810	Not Gammaproteobacteria	Not Host-Associated
Brachyspira_hyodysenteriae_WA1	Not Gammaproteobacteria	Host-Associated
Brachyspira_murdochii_DSM_12563_uid48819	Not Gammaproteobacteria	Host-Associated
Brachyspira_pilosicoli_95_1000_uid50609	Not Gammaproteobacteria	Host-Associated
Bradyrhizobium_BTAi1	Not Gammaproteobacteria	Host-Associated
Bradyrhizobium_japonicum	Not Gammaproteobacteria	Host-Associated
Bradyrhizobium_ORS278	Not Gammaproteobacteria	Host-Associated
Brevibacillus_brevis_NBRC_100599	Not Gammaproteobacteria	Not Host-Associated
Brevundimonas_subvibrioides_ATCC_15264_uid42117	Not Gammaproteobacteria	Not Host-Associated
Brucella_abortus_bv__1_9_941	Not Gammaproteobacteria	Host-Associated
Brucella_abortus_S19	Not Gammaproteobacteria	Host-Associated
Brucella_canis_ATCC_23365	Not Gammaproteobacteria	Host-Associated
Brucella_melitensis_ATCC_23457	Not Gammaproteobacteria	Host-Associated
Brucella_melitensis_biovar_Abortus	Not Gammaproteobacteria	Host-Associated
Brucella_melitensis_bv__1_16M_uid180	Not Gammaproteobacteria	Host-Associated
Brucella_microti_CCM_4915	Not Gammaproteobacteria	Host-Associated
Brucella_ovis	Not Gammaproteobacteria	Host-Associated
Brucella_suis_1330	Not Gammaproteobacteria	Host-Associated
Brucella_suis_ATCC_23445	Not Gammaproteobacteria	Host-Associated
Buchnera_aphidicola	Gammaproteobacteria	Host-Associated
Buchnera_aphidicola_5A__Acyrthosiphon_pisum_	Gammaproteobacteria	Host-Associated
Buchnera_aphidicola_Cc_Cinara_cedri	Gammaproteobacteria	Host-Associated
Buchnera_aphidicola_Sg	Gammaproteobacteria	Host-Associated
Buchnera_aphidicola_Tuc7__Acyrthosiphon_pisum_	Gammaproteobacteria	Host-Associated
Buchnera_sp	Gammaproteobacteria	Host-Associated
Burkholderia_383	Not Gammaproteobacteria	Host-Associated
Burkholderia_ambifaria_AMMD	Not Gammaproteobacteria	Not Host-Associated
Burkholderia_ambifaria_MC40_6	Not Gammaproteobacteria	Host-Associated
Burkholderia_CCGE1002_uid42523	Not Gammaproteobacteria	Host-Associated
Burkholderia_cenocepacia_AU_1054	Not Gammaproteobacteria	Host-Associated
Burkholderia_cenocepacia_HI2424	Not Gammaproteobacteria	Host-Associated
Burkholderia_cenocepacia_J2315	Not Gammaproteobacteria	Host-Associated
Burkholderia_cenocepacia_MC0_3	Not Gammaproteobacteria	Host-Associated
Burkholderia_glumae_BGR1	Not Gammaproteobacteria	Host-Associated
Burkholderia_mallei_ATCC_23344	Not Gammaproteobacteria	Host-Associated
Burkholderia_mallei_NCTC_10229	Not Gammaproteobacteria	Host-Associated
Burkholderia_mallei_NCTC_10247	Not Gammaproteobacteria	Host-Associated
Burkholderia_mallei_SAVP1	Not Gammaproteobacteria	Host-Associated
Burkholderia_multivorans_ATCC_17616_JGI	Not Gammaproteobacteria	Host-Associated
Burkholderia_multivorans_ATCC_17616_Tohoku	Not Gammaproteobacteria	Host-Associated
Burkholderia_phymatum_STM815	Not Gammaproteobacteria	Host-Associated
Burkholderia_phytofirmans_PsJN	Not Gammaproteobacteria	Host-Associated
Burkholderia_pseudomallei_1106a	Not Gammaproteobacteria	Host-Associated
Burkholderia_pseudomallei_1710b	Not Gammaproteobacteria	Host-Associated
Burkholderia_pseudomallei_668	Not Gammaproteobacteria	Host-Associated
Burkholderia_pseudomallei_K96243	Not Gammaproteobacteria	Host-Associated
Burkholderia_pseudomallei_MSHR346	Not Gammaproteobacteria	Host-Associated
Burkholderia_thailandensis_E264	Not Gammaproteobacteria	Host-Associated
Burkholderia_vietnamiensis_G4	Not Gammaproteobacteria	Host-Associated
Burkholderia_xenovorans_LB400	Not Gammaproteobacteria	Host-Associated
Butyrivibrio_proteoclasticus_B316_uid51489	Not Gammaproteobacteria	Host-Associated
Caldicellulosiruptor_obsidiansis_OB47_uid51501	Not Gammaproteobacteria	Not Host-Associated
Caldicellulosiruptor_saccharolyticus_DSM_8903	Not Gammaproteobacteria	Not Host-Associated
Caldivirga_maquilingensis_IC-167	Not Gammaproteobacteria	Not Host-Associated
Campylobacter_concisus_13826	Not Gammaproteobacteria	Host-Associated
Campylobacter_curvus_525_92	Not Gammaproteobacteria	Host-Associated
Campylobacter_fetus_82-40	Not Gammaproteobacteria	Host-Associated
Campylobacter_hominis_ATCC_BAA-381	Not Gammaproteobacteria	Host-Associated
Campylobacter_jejuni	Not Gammaproteobacteria	Host-Associated
Campylobacter_jejuni_81116	Not Gammaproteobacteria	Host-Associated
Campylobacter_jejuni_81-176	Not Gammaproteobacteria	Host-Associated
Campylobacter_jejuni_doylei_269_97	Not Gammaproteobacteria	Host-Associated
Campylobacter_jejuni_RM1221	Not Gammaproteobacteria	Host-Associated
Campylobacter_lari_RM2100	Not Gammaproteobacteria	Host-Associated
Candidatus_Accumulibacter_phosphatis_clade_IIA_UW_1	Not Gammaproteobacteria	Not Host-Associated
Candidatus_Amoebophilus_asiaticus_5a2	Not Gammaproteobacteria	Host-Associated
Candidatus_Azobacteroides_pseudotrichonymphae_genomovar__CFP2	Not Gammaproteobacteria	Not Host-Associated
Candidatus_Blochmannia_floridanus	Gammaproteobacteria	Not Host-Associated
Candidatus_Blochmannia_pennsylvanicus_BPEN	Gammaproteobacteria	Host-Associated
Candidatus_Carsonella_ruddii_PV	Gammaproteobacteria	Host-Associated
Candidatus_Desulfococcus_oleovorans_Hxd3	Not Gammaproteobacteria	Not Host-Associated
Candidatus_Desulforudis_audaxviator_MP104C	Not Gammaproteobacteria	Not Host-Associated
Candidatus_Hamiltonella_defensa_5AT__Acyrthosiphon_pisum_	Gammaproteobacteria	Host-Associated
Candidatus_Hodgkinia_cicadicola_Dsem	Not Gammaproteobacteria	Host-Associated
Candidatus_Korarchaeum_cryptofilum_OPF8	Not Gammaproteobacteria	Not Host-Associated
Candidatus_Koribacter_versatilis_Ellin345	Not Gammaproteobacteria	Not Host-Associated
Candidatus_Liberibacter_asiaticus_psy62	Not Gammaproteobacteria	Host-Associated
Candidatus_Methanoregula_boonei_6A8	Not Gammaproteobacteria	Not Host-Associated
Candidatus_Methanosphaerula_palustris_E1_9c	Not Gammaproteobacteria	Not Host-Associated
Candidatus_Nitrospira_defluvii_uid51175	Not Gammaproteobacteria	Not Host-Associated
Candidatus_Pelagibacter_ubique_HTCC1062	Not Gammaproteobacteria	Not Host-Associated
Candidatus_Phytoplasma_australiense	Not Gammaproteobacteria	Host-Associated
Candidatus_Phytoplasma_mali	Not Gammaproteobacteria	Host-Associated
Candidatus_Puniceispirillum_marinum_IMCC1322_uid47081	Not Gammaproteobacteria	Not Host-Associated
Candidatus_Riesia_pediculicola_USDA_uid46841	Gammaproteobacteria	Host-Associated
Candidatus_Ruthia_magnifica_Cm_Calyptogena_magnifica_	Gammaproteobacteria	Not Host-Associated
Candidatus_Sulcia_muelleri_CARI_uid52535	Not Gammaproteobacteria	Host-Associated
Candidatus_Sulcia_muelleri_DMIN_uid47075	Not Gammaproteobacteria	Host-Associated
Candidatus_Sulcia_muelleri_GWSS	Not Gammaproteobacteria	Host-Associated
Candidatus_Sulcia_muelleri_SMDSEM	Not Gammaproteobacteria	Host-Associated
Candidatus_Vesicomyosocius_okutanii_HA	Gammaproteobacteria	Host-Associated
Candidatus_Zinderia_insecticola_CARI_uid52459	Not Gammaproteobacteria	Host-Associated
Capnocytophaga_ochracea_DSM_7271	Not Gammaproteobacteria	Host-Associated
Carboxydothermus_hydrogenoformans_Z-2901	Not Gammaproteobacteria	Not Host-Associated
Catenulispora_acidiphila_DSM_44928	Not Gammaproteobacteria	Not Host-Associated
Caulobacter_crescentus	Not Gammaproteobacteria	Not Host-Associated
Caulobacter_crescentus_NA1000	Not Gammaproteobacteria	Not Host-Associated
Caulobacter_K31	Not Gammaproteobacteria	Not Host-Associated
Caulobacter_segnis_ATCC_21756_uid41709	Not Gammaproteobacteria	Not Host-Associated
Cellulomonas_flavigena_DSM_20109_uid48821	Not Gammaproteobacteria	Not Host-Associated
Cellvibrio_japonicus_Ueda107	Gammaproteobacteria	Host-Associated
Chitinophaga_pinensis_DSM_2588	Not Gammaproteobacteria	Not Host-Associated
Chlamydia_muridarum	Not Gammaproteobacteria	Host-Associated
Chlamydia_trachomatis_434_Bu	Not Gammaproteobacteria	Host-Associated
Chlamydia_trachomatis_A_HAR-13	Not Gammaproteobacteria	Host-Associated
Chlamydia_trachomatis_B_Jali20_OT	Not Gammaproteobacteria	Host-Associated
Chlamydia_trachomatis_B_TZ1A828_OT	Not Gammaproteobacteria	Host-Associated
Chlamydia_trachomatis_D_UW_3_CX	Not Gammaproteobacteria	Host-Associated
Chlamydia_trachomatis_L2b_UCH_1_proctitis	Not Gammaproteobacteria	Host-Associated
Chlamydophila_abortus_S26_3	Not Gammaproteobacteria	Host-Associated
Chlamydophila_caviae	Not Gammaproteobacteria	Host-Associated
Chlamydophila_felis_Fe_C-56	Not Gammaproteobacteria	Host-Associated
Chlamydophila_pneumoniae_AR39	Not Gammaproteobacteria	Host-Associated
Chlamydophila_pneumoniae_CWL029	Not Gammaproteobacteria	Host-Associated
Chlamydophila_pneumoniae_J138	Not Gammaproteobacteria	Host-Associated
Chlamydophila_pneumoniae_TW_183	Not Gammaproteobacteria	Host-Associated
Chlorobaculum_parvum_NCIB_8327	Not Gammaproteobacteria	Not Host-Associated
Chlorobium_chlorochromatii_CaD3	Not Gammaproteobacteria	Not Host-Associated
Chlorobium_limicola_DSM_245	Not Gammaproteobacteria	Not Host-Associated
Chlorobium_luteolum_DSM_273	Not Gammaproteobacteria	Not Host-Associated
Chlorobium_phaeobacteroides_BS1	Not Gammaproteobacteria	Not Host-Associated
Chlorobium_phaeobacteroides_DSM_266	Not Gammaproteobacteria	Not Host-Associated
Chlorobium_tepidum_TLS	Not Gammaproteobacteria	Not Host-Associated
Chloroflexus_aggregans_DSM_9485	Not Gammaproteobacteria	Not Host-Associated
Chloroflexus_aurantiacus_J_10_fl	Not Gammaproteobacteria	Not Host-Associated
Chloroflexus_Y_400_fl	Not Gammaproteobacteria	Not Host-Associated
Chloroherpeton_thalassium_ATCC_35110	Not Gammaproteobacteria	Not Host-Associated
Chromobacterium_violaceum	Not Gammaproteobacteria	Host-Associated
Chromohalobacter_salexigens_DSM_3043	Gammaproteobacteria	Not Host-Associated
Citrobacter_koseri_ATCC_BAA-895	Gammaproteobacteria	Host-Associated
Citrobacter_rodentium_ICC168	Gammaproteobacteria	Host-Associated
Clavibacter_michiganensis_NCPPB_382	Not Gammaproteobacteria	Host-Associated
Clavibacter_michiganensis_sepedonicus	Not Gammaproteobacteria	Host-Associated
Clostridiales_genomosp__BVAB3_UPII9_5_uid46219	Not Gammaproteobacteria	Host-Associated
Clostridium_acetobutylicum	Not Gammaproteobacteria	Not Host-Associated
Clostridium_beijerinckii_NCIMB_8052	Not Gammaproteobacteria	Not Host-Associated
Clostridium_botulinum_A	Not Gammaproteobacteria	Host-Associated
Clostridium_botulinum_A_ATCC_19397	Not Gammaproteobacteria	Host-Associated
Clostridium_botulinum_A_Hall	Not Gammaproteobacteria	Host-Associated
Clostridium_botulinum_A2_Kyoto	Not Gammaproteobacteria	Host-Associated
Clostridium_botulinum_A3_Loch_Maree	Not Gammaproteobacteria	Host-Associated
Clostridium_botulinum_B_Eklund_17B	Not Gammaproteobacteria	Host-Associated
Clostridium_botulinum_B1_Okra	Not Gammaproteobacteria	Host-Associated
Clostridium_botulinum_Ba4_657	Not Gammaproteobacteria	Host-Associated
Clostridium_botulinum_E3_Alaska_E43	Not Gammaproteobacteria	Host-Associated
Clostridium_botulinum_F_Langeland	Not Gammaproteobacteria	Host-Associated
Clostridium_cellulolyticum_H10	Not Gammaproteobacteria	Not Host-Associated
Clostridium_cellulovorans_743B_uid51503	Not Gammaproteobacteria	Not Host-Associated
Clostridium_difficile_630	Not Gammaproteobacteria	Host-Associated
Clostridium_difficile_CD196	Not Gammaproteobacteria	Host-Associated
Clostridium_difficile_R20291	Not Gammaproteobacteria	Host-Associated
Clostridium_kluyveri_DSM_555	Not Gammaproteobacteria	Not Host-Associated
Clostridium_kluyveri_NBRC_12016	Not Gammaproteobacteria	Not Host-Associated
Clostridium_ljungdahlii_ATCC_49587_uid50583	Not Gammaproteobacteria	Not Host-Associated
Clostridium_novyi_NT	Not Gammaproteobacteria	Host-Associated
Clostridium_perfringens	Not Gammaproteobacteria	Host-Associated
Clostridium_perfringens_ATCC_13124	Not Gammaproteobacteria	Host-Associated
Clostridium_perfringens_SM101_uid12521	Not Gammaproteobacteria	Host-Associated
Clostridium_phytofermentans_ISDg	Not Gammaproteobacteria	Not Host-Associated
Clostridium_saccharolyticum_WM1_uid51419	Not Gammaproteobacteria	Not Host-Associated
Clostridium_tetani_E88	Not Gammaproteobacteria	Host-Associated
Clostridium_thermocellum_ATCC_27405	Not Gammaproteobacteria	Host-Associated
Colwellia_psychrerythraea_34H	Gammaproteobacteria	Not Host-Associated
Comamonas_testosteroni_CNB_1_uid29203	Not Gammaproteobacteria	Not Host-Associated
Conexibacter_woesei_DSM_14684_uid43467	Not Gammaproteobacteria	Not Host-Associated
Coprothermobacter_proteolyticus_DSM_5265	Not Gammaproteobacteria	Not Host-Associated
Coraliomargarita_akajimensis_DSM_45221_uid47079	Not Gammaproteobacteria	Not Host-Associated
Corynebacterium_aurimucosum_ATCC_700975	Not Gammaproteobacteria	Host-Associated
Corynebacterium_diphtheriae	Not Gammaproteobacteria	Host-Associated
Corynebacterium_efficiens_YS-314	Not Gammaproteobacteria	Not Host-Associated
Corynebacterium_glutamicum_ATCC_13032_Bielefeld	Not Gammaproteobacteria	Not Host-Associated
Corynebacterium_glutamicum_ATCC_13032_Kitasato	Not Gammaproteobacteria	Not Host-Associated
Corynebacterium_glutamicum_R	Not Gammaproteobacteria	Host-Associated
Corynebacterium_jeikeium_K411	Not Gammaproteobacteria	Host-Associated
Corynebacterium_kroppenstedtii_DSM_44385	Not Gammaproteobacteria	Host-Associated
Corynebacterium_pseudotuberculosis_uid50585	Not Gammaproteobacteria	Host-Associated
Corynebacterium_urealyticum_DSM_7109	Not Gammaproteobacteria	Host-Associated
Coxiella_burnetii	Gammaproteobacteria	Host-Associated
Coxiella_burnetii_CbuG_Q212	Gammaproteobacteria	Host-Associated
Coxiella_burnetii_CbuK_Q154	Gammaproteobacteria	Host-Associated
Coxiella_burnetii_Dugway_7E9-12	Gammaproteobacteria	Host-Associated
Coxiella_burnetii_RSA_331	Gammaproteobacteria	Host-Associated
Croceibacter_atlanticus_HTCC2559_uid49661	Not Gammaproteobacteria	Not Host-Associated
Cronobacter_turicensis_z3032_uid40821	Gammaproteobacteria	Host-Associated
Cryptobacterium_curtum_DSM_15641	Not Gammaproteobacteria	Host-Associated
Cupriavidus_metallidurans_CH34_uid250	Not Gammaproteobacteria	Not Host-Associated
Cupriavidus_taiwanensis	Not Gammaproteobacteria	Host-Associated
Cyanobacteria_bacterium_Yellowstone_A-Prime	Not Gammaproteobacteria	Not Host-Associated
Cyanobacteria_bacterium_Yellowstone_B-Prime	Not Gammaproteobacteria	Not Host-Associated
cyanobacterium_UCYN_A_uid43697	Not Gammaproteobacteria	Not Host-Associated
Cyanothece_ATCC_51142	Not Gammaproteobacteria	Not Host-Associated
Cyanothece_PCC_7424	Not Gammaproteobacteria	Not Host-Associated
Cyanothece_PCC_7425	Not Gammaproteobacteria	Not Host-Associated
Cyanothece_PCC_7822_uid52547	Not Gammaproteobacteria	Not Host-Associated
Cyanothece_PCC_8801	Not Gammaproteobacteria	Not Host-Associated
Cyanothece_PCC_8802	Not Gammaproteobacteria	Not Host-Associated
Cytophaga_hutchinsonii_ATCC_33406	Not Gammaproteobacteria	Not Host-Associated
Dechloromonas_aromatica_RCB	Not Gammaproteobacteria	Not Host-Associated
Deferribacter_desulfuricans_SSM1_uid46653	Not Gammaproteobacteria	Not Host-Associated
Dehalococcoides_BAV1	Not Gammaproteobacteria	Not Host-Associated
Dehalococcoides_CBDB1	Not Gammaproteobacteria	Not Host-Associated
Dehalococcoides_ethenogenes_195	Not Gammaproteobacteria	Not Host-Associated
Dehalococcoides_GT_uid42115	Not Gammaproteobacteria	Not Host-Associated
Dehalococcoides_VS	Not Gammaproteobacteria	Not Host-Associated
Dehalogenimonas_lykanthroporepellens_BL_DC_9_uid48131	Not Gammaproteobacteria	Not Host-Associated
Deinococcus_deserti_VCD115	Not Gammaproteobacteria	Not Host-Associated
Deinococcus_geothermalis_DSM_11300	Not Gammaproteobacteria	Not Host-Associated
Deinococcus_radiodurans	Not Gammaproteobacteria	Not Host-Associated
Delftia_acidovorans_SPH-1	Not Gammaproteobacteria	Not Host-Associated
Denitrovibrio_acetiphilus_DSM_12809_uid46657	Not Gammaproteobacteria	Not Host-Associated
Desulfarculus_baarsii_DSM_2075_uid51371	Not Gammaproteobacteria	Not Host-Associated
Desulfatibacillum_alkenivorans_AK_01	Not Gammaproteobacteria	Not Host-Associated
Desulfitobacterium_hafniense_DCB_2	Not Gammaproteobacteria	Not Host-Associated
Desulfitobacterium_hafniense_Y51	Not Gammaproteobacteria	Not Host-Associated
Desulfobacterium_autotrophicum_HRM2	Not Gammaproteobacteria	Not Host-Associated
Desulfohalobium_retbaense_DSM_5692	Not Gammaproteobacteria	Not Host-Associated
Desulfomicrobium_baculatum_DSM_4028	Not Gammaproteobacteria	Not Host-Associated
Desulfotalea_psychrophila_LSv54	Not Gammaproteobacteria	Not Host-Associated
Desulfotomaculum_acetoxidans_DSM_771	Not Gammaproteobacteria	Not Host-Associated
Desulfotomaculum_reducens_MI-1	Not Gammaproteobacteria	Not Host-Associated
Desulfovibrio_desulfuricans_ATCC_27774	Not Gammaproteobacteria	Host-Associated
Desulfovibrio_desulfuricans_G20	Not Gammaproteobacteria	Not Host-Associated
Desulfovibrio_magneticus_RS_1	Not Gammaproteobacteria	Not Host-Associated
Desulfovibrio_salexigens_DSM_2638	Not Gammaproteobacteria	Not Host-Associated
Desulfovibrio_vulgaris__Miyazaki_F_	Not Gammaproteobacteria	Not Host-Associated
Desulfovibrio_vulgaris_DP4	Not Gammaproteobacteria	Not Host-Associated
Desulfovibrio_vulgaris_Hildenborough	Not Gammaproteobacteria	Not Host-Associated
Desulfurivibrio_alkaliphilus_AHT2_uid49487	Not Gammaproteobacteria	Host-Associated
Desulfurococcus_kamchatkensis_1221n	Not Gammaproteobacteria	Not Host-Associated
Diaphorobacter_TPSY_uid29975	Not Gammaproteobacteria	Not Host-Associated
Dichelobacter_nodosus_VCS1703A	Gammaproteobacteria	Host-Associated
Dickeya_dadantii_3937_uid52537	Gammaproteobacteria	Host-Associated
Dickeya_dadantii_Ech586	Gammaproteobacteria	Host-Associated
Dickeya_dadantii_Ech703	Gammaproteobacteria	Host-Associated
Dickeya_zeae_Ech1591	Gammaproteobacteria	Host-Associated
Dictyoglomus_thermophilum_H_6_12	Not Gammaproteobacteria	Not Host-Associated
Dictyoglomus_turgidum_DSM_6724	Not Gammaproteobacteria	Not Host-Associated
Dinoroseobacter_shibae_DFL_12	Not Gammaproteobacteria	Not Host-Associated
Dyadobacter_fermentans_DSM_18053	Not Gammaproteobacteria	Host-Associated
Edwardsiella_ictaluri_93_146	Gammaproteobacteria	Host-Associated
Edwardsiella_tarda_EIB202	Gammaproteobacteria	Host-Associated
Eggerthella_lenta_DSM_2243	Not Gammaproteobacteria	Host-Associated
Ehrlichia_canis_Jake	Not Gammaproteobacteria	Host-Associated
Ehrlichia_chaffeensis_Arkansas	Not Gammaproteobacteria	Host-Associated
Ehrlichia_ruminantium_Gardel	Not Gammaproteobacteria	Host-Associated
Ehrlichia_ruminantium_str._Welgevonden_CIRAD	Not Gammaproteobacteria	Host-Associated
Ehrlichia_ruminantium_Welgevonden_UPSA	Not Gammaproteobacteria	Host-Associated
Elusimicrobium_minutum_Pei191	Not Gammaproteobacteria	Host-Associated
Enterobacter_638	Gammaproteobacteria	Host-Associated
Enterobacter_cloacae_ATCC_13047_uid48363	Gammaproteobacteria	Host-Associated
Enterobacter_sakazakii_ATCC_BAA-894	Gammaproteobacteria	Host-Associated
Enterococcus_faecalis_V583	Not Gammaproteobacteria	Host-Associated
Erwinia_amylovora_ATCC_49946_uid46943	Gammaproteobacteria	Host-Associated
Erwinia_amylovora_CFBP1430_uid46839	Gammaproteobacteria	Host-Associated
Erwinia_billingiae_Eb661_uid50547	Gammaproteobacteria	Not Host-Associated
Erwinia_carotovora_atroseptica_SCRI1043	Gammaproteobacteria	Host-Associated
Erwinia_pyrifoliae_Ep1_96_uid40659	Gammaproteobacteria	Host-Associated
Erwinia_tasmaniensis	Gammaproteobacteria	Host-Associated
Erythrobacter_litoralis_HTCC2594	Not Gammaproteobacteria	Not Host-Associated
Escherichia_coli__BL21_Gold_DE3_pLysS_AG__uid30681	Gammaproteobacteria	Not Host-Associated
Escherichia_coli_0127_H6_E2348_69	Gammaproteobacteria	Host-Associated
Escherichia_coli_536	Gammaproteobacteria	Host-Associated
Escherichia_coli_55989	Gammaproteobacteria	Host-Associated
Escherichia_coli_APEC_O1	Gammaproteobacteria	Host-Associated
Escherichia_coli_B_REL606	Gammaproteobacteria	Host-Associated
Escherichia_coli_BW2952	Gammaproteobacteria	Host-Associated
Escherichia_coli_C_ATCC_8739	Gammaproteobacteria	Host-Associated
Escherichia_coli_CFT073	Gammaproteobacteria	Host-Associated
Escherichia_coli_E24377A	Gammaproteobacteria	Host-Associated
Escherichia_coli_ED1a	Gammaproteobacteria	Host-Associated
Escherichia_coli_HS	Gammaproteobacteria	Host-Associated
Escherichia_coli_IAI1	Gammaproteobacteria	Host-Associated
Escherichia_coli_IAI39	Gammaproteobacteria	Host-Associated
Escherichia_coli_K_12_substr__DH10B	Gammaproteobacteria	Host-Associated
Escherichia_coli_K_12_substr__MG1655	Gammaproteobacteria	Host-Associated
Escherichia_coli_K_12_substr__W3110	Gammaproteobacteria	Host-Associated
Escherichia_coli_O103_H2_12009	Gammaproteobacteria	Host-Associated
Escherichia_coli_O111_H__11128	Gammaproteobacteria	Host-Associated
Escherichia_coli_O157_H7_EC4115	Gammaproteobacteria	Host-Associated
Escherichia_coli_O157_H7_TW14359	Gammaproteobacteria	Host-Associated
Escherichia_coli_O157H7	Gammaproteobacteria	Host-Associated
Escherichia_coli_O157H7_EDL933	Gammaproteobacteria	Host-Associated
Escherichia_coli_O26_H11_11368	Gammaproteobacteria	Host-Associated
Escherichia_coli_O55_H7_CB9615_uid46655	Gammaproteobacteria	Host-Associated
Escherichia_coli_S88	Gammaproteobacteria	Host-Associated
Escherichia_coli_SE11	Gammaproteobacteria	Host-Associated
Escherichia_coli_SMS_3_5	Gammaproteobacteria	Not Host-Associated
Escherichia_coli_UMN026	Gammaproteobacteria	Host-Associated
Escherichia_coli_UTI89	Gammaproteobacteria	Host-Associated
Escherichia_fergusonii_ATCC_35469	Gammaproteobacteria	Host-Associated
Eubacterium_eligens_ATCC_27750	Not Gammaproteobacteria	Host-Associated
Eubacterium_rectale_ATCC_33656	Not Gammaproteobacteria	Host-Associated
Exiguobacterium_AT1b	Not Gammaproteobacteria	Not Host-Associated
Exiguobacterium_sibiricum_255_15	Not Gammaproteobacteria	Not Host-Associated
Ferroglobus_placidus_DSM_10642_uid40863	Not Gammaproteobacteria	Not Host-Associated
Fervidobacterium_nodosum_Rt17-B1	Not Gammaproteobacteria	Not Host-Associated
Finegoldia_magna_ATCC_29328	Not Gammaproteobacteria	Host-Associated
Flavobacteriaceae_bacterium_3519_10	Not Gammaproteobacteria	Not Host-Associated
Flavobacteriales_bacterium_HTCC2170_uid51877	Not Gammaproteobacteria	Not Host-Associated
Flavobacterium_johnsoniae_UW101	Not Gammaproteobacteria	Host-Associated
Flavobacterium_psychrophilum_JIP02_86	Not Gammaproteobacteria	Host-Associated
Francisella_philomiragia_ATCC_25017	Gammaproteobacteria	Host-Associated
Francisella_tularensis_FSC_198	Gammaproteobacteria	Host-Associated
Francisella_tularensis_holarctica	Gammaproteobacteria	Host-Associated
Francisella_tularensis_holarctica_FTNF002_00	Gammaproteobacteria	Host-Associated
Francisella_tularensis_holarctica_OSU18	Gammaproteobacteria	Host-Associated
Francisella_tularensis_mediasiatica_FSC147	Gammaproteobacteria	Host-Associated
Francisella_tularensis_novicida_U112	Gammaproteobacteria	Not Host-Associated
Francisella_tularensis_tularensis	Gammaproteobacteria	Host-Associated
Francisella_tularensis_WY96-3418	Gammaproteobacteria	Host-Associated
Frankia_alni_ACN14a	Not Gammaproteobacteria	Host-Associated
Frankia_CcI3	Not Gammaproteobacteria	Host-Associated
Frankia_EAN1pec	Not Gammaproteobacteria	Host-Associated
Fusobacterium_nucleatum	Not Gammaproteobacteria	Host-Associated
Gallionella_capsiferriformans_ES_2_uid51505	Not Gammaproteobacteria	Not Host-Associated
gamma_proteobacterium_HdN1_uid51635	Gammaproteobacteria	Not Host-Associated
Gardnerella_vaginalis_409_05_uid43211	Not Gammaproteobacteria	Host-Associated
Gemmatimonas_aurantiaca_T_27	Not Gammaproteobacteria	Not Host-Associated
Geobacillus_C56_T3_uid49467	Not Gammaproteobacteria	Not Host-Associated
Geobacillus_kaustophilus_HTA426	Not Gammaproteobacteria	Not Host-Associated
Geobacillus_thermodenitrificans_NG80-2	Not Gammaproteobacteria	Not Host-Associated
Geobacillus_WCH70	Not Gammaproteobacteria	Host-Associated
Geobacillus_Y412MC10	Not Gammaproteobacteria	Host-Associated
Geobacillus_Y412MC61	Not Gammaproteobacteria	Not Host-Associated
Geobacter_bemidjiensis_Bem	Not Gammaproteobacteria	Not Host-Associated
Geobacter_FRC_32	Not Gammaproteobacteria	Not Host-Associated
Geobacter_lovleyi_SZ	Not Gammaproteobacteria	Not Host-Associated
Geobacter_M21	Not Gammaproteobacteria	Not Host-Associated
Geobacter_metallireducens_GS-15	Not Gammaproteobacteria	Not Host-Associated
Geobacter_sulfurreducens	Not Gammaproteobacteria	Not Host-Associated
Geobacter_uraniumreducens_Rf4	Not Gammaproteobacteria	Not Host-Associated
Geodermatophilus_obscurus_DSM_43160_uid43725	Not Gammaproteobacteria	Not Host-Associated
Gloeobacter_violaceus	Not Gammaproteobacteria	Not Host-Associated
Gluconacetobacter_diazotrophicus_PAl_5_FAPERJ	Not Gammaproteobacteria	Host-Associated
Gluconacetobacter_diazotrophicus_PAl_5_JGI	Not Gammaproteobacteria	Host-Associated
Gluconobacter_oxydans_621H	Not Gammaproteobacteria	Not Host-Associated
Gordonia_bronchialis_DSM_43247	Not Gammaproteobacteria	Host-Associated
Gramella_forsetii_KT0803	Not Gammaproteobacteria	Not Host-Associated
Granulobacter_bethesdensis_CGDNIH1	Not Gammaproteobacteria	Host-Associated
Haemophilus_ducreyi_35000HP	Gammaproteobacteria	Host-Associated
Haemophilus_influenzae	Gammaproteobacteria	Host-Associated
Haemophilus_influenzae_86_028NP	Gammaproteobacteria	Host-Associated
Haemophilus_influenzae_PittEE	Gammaproteobacteria	Host-Associated
Haemophilus_influenzae_PittGG	Gammaproteobacteria	Host-Associated
Haemophilus_parasuis_SH0165	Gammaproteobacteria	Host-Associated
Haemophilus_somnus_129PT	Gammaproteobacteria	Host-Associated
Haemophilus_somnus_2336	Gammaproteobacteria	Host-Associated
Hahella_chejuensis_KCTC_2396	Gammaproteobacteria	Host-Associated
Halalkalicoccus_jeotgali_B3_uid50305	Not Gammaproteobacteria	Host-Associated
Haliangium_ochraceum_DSM_14365	Not Gammaproteobacteria	Not Host-Associated
Haloarcula_marismortui_ATCC_43049	Not Gammaproteobacteria	Not Host-Associated
Halobacterium_salinarum_R1	Not Gammaproteobacteria	Not Host-Associated
Halobacterium_sp	Not Gammaproteobacteria	Not Host-Associated
Haloferax_volcanii_DS2_uid46845	Not Gammaproteobacteria	Not Host-Associated
Halomicrobium_mukohataei_DSM_12286	Not Gammaproteobacteria	Host-Associated
Haloquadratum_walsbyi	Not Gammaproteobacteria	Not Host-Associated
Halorhabdus_utahensis_DSM_12940	Not Gammaproteobacteria	Not Host-Associated
Halorhodospira_halophila_SL1	Gammaproteobacteria	Not Host-Associated
Halorubrum_lacusprofundi_ATCC_49239	Not Gammaproteobacteria	Not Host-Associated
Haloterrigena_turkmenica_DSM_5511_uid43501	Not Gammaproteobacteria	Not Host-Associated
Halothermothrix_orenii_H_168	Not Gammaproteobacteria	Not Host-Associated
Halothiobacillus_neapolitanus_c2	Gammaproteobacteria	Not Host-Associated
Helicobacter_acinonychis_Sheeba	Not Gammaproteobacteria	Host-Associated
Helicobacter_hepaticus	Not Gammaproteobacteria	Host-Associated
Helicobacter_mustelae_12198_uid46647	Not Gammaproteobacteria	Host-Associated
Helicobacter_pylori_26695	Not Gammaproteobacteria	Host-Associated
Helicobacter_pylori_B38_uid39685	Not Gammaproteobacteria	Host-Associated
Helicobacter_pylori_B8_uid49873	Not Gammaproteobacteria	Host-Associated
Helicobacter_pylori_G27	Not Gammaproteobacteria	Host-Associated
Helicobacter_pylori_HPAG1	Not Gammaproteobacteria	Host-Associated
Helicobacter_pylori_J99	Not Gammaproteobacteria	Host-Associated
Helicobacter_pylori_P12	Not Gammaproteobacteria	Host-Associated
Helicobacter_pylori_Shi470	Not Gammaproteobacteria	Host-Associated
Heliobacterium_modesticaldum_Ice1	Not Gammaproteobacteria	Not Host-Associated
Herbaspirillum_seropedicae_SmR1_uid50427	Not Gammaproteobacteria	Host-Associated
Herminiimonas_arsenicoxydans	Not Gammaproteobacteria	Not Host-Associated
Herpetosiphon_aurantiacus_ATCC_23779	Not Gammaproteobacteria	Not Host-Associated
Hirschia_baltica_ATCC_49814	Not Gammaproteobacteria	Not Host-Associated
Hydrogenobacter_thermophilus_TK_6_uid45927	Not Gammaproteobacteria	Not Host-Associated
Hydrogenobaculum_Y04AAS1	Not Gammaproteobacteria	Not Host-Associated
Hyperthermus_butylicus	Not Gammaproteobacteria	Not Host-Associated
Hyphomicrobium_denitrificans_ATCC_51888_uid50325	Not Gammaproteobacteria	Not Host-Associated
Hyphomonas_neptunium_ATCC_15444	Not Gammaproteobacteria	Not Host-Associated
Idiomarina_loihiensis_L2TR	Gammaproteobacteria	Not Host-Associated
Ignicoccus_hospitalis_KIN4_I	Not Gammaproteobacteria	Host-Associated
Ignisphaera_aggregans_DSM_17230_uid51875	Not Gammaproteobacteria	Not Host-Associated
Jannaschia_CCS1	Not Gammaproteobacteria	Not Host-Associated
Janthinobacterium_Marseille	Not Gammaproteobacteria	Not Host-Associated
Jonesia_denitrificans_DSM_20603	Not Gammaproteobacteria	Not Host-Associated
Kangiella_koreensis_DSM_16069	Gammaproteobacteria	Not Host-Associated
Kineococcus_radiotolerans_SRS30216	Not Gammaproteobacteria	Not Host-Associated
Klebsiella_pneumoniae_342	Gammaproteobacteria	Host-Associated
Klebsiella_pneumoniae_MGH_78578	Gammaproteobacteria	Host-Associated
Klebsiella_pneumoniae_NTUH_K2044	Gammaproteobacteria	Host-Associated
Klebsiella_variicola_At_22_uid42113	Gammaproteobacteria	Host-Associated
Kocuria_rhizophila_DC2201	Not Gammaproteobacteria	Not Host-Associated
Kosmotoga_olearia_TBF_19_5_1	Not Gammaproteobacteria	Not Host-Associated
Kribbella_flavida_DSM_17836_uid43465	Not Gammaproteobacteria	Not Host-Associated
Kytococcus_sedentarius_DSM_20547	Not Gammaproteobacteria	Host-Associated
Lactobacillus_acidophilus_NCFM	Not Gammaproteobacteria	Host-Associated
Lactobacillus_brevis_ATCC_367	Not Gammaproteobacteria	Host-Associated
Lactobacillus_casei	Not Gammaproteobacteria	Host-Associated
Lactobacillus_casei_ATCC_334	Not Gammaproteobacteria	Host-Associated
Lactobacillus_casei_Zhang_uid50673	Not Gammaproteobacteria	Host-Associated
Lactobacillus_crispatus_ST1_uid48359	Not Gammaproteobacteria	Host-Associated
Lactobacillus_delbrueckii_bulgaricus	Not Gammaproteobacteria	Host-Associated
Lactobacillus_delbrueckii_bulgaricus_ATCC_BAA-365	Not Gammaproteobacteria	Host-Associated
Lactobacillus_fermentum_IFO_3956	Not Gammaproteobacteria	Host-Associated
Lactobacillus_gasseri_ATCC_33323	Not Gammaproteobacteria	Host-Associated
Lactobacillus_helveticus_DPC_4571	Not Gammaproteobacteria	Host-Associated
Lactobacillus_johnsonii_FI9785	Not Gammaproteobacteria	Host-Associated
Lactobacillus_johnsonii_NCC_533	Not Gammaproteobacteria	Host-Associated
Lactobacillus_plantarum	Not Gammaproteobacteria	Not Host-Associated
Lactobacillus_plantarum_JDM1	Not Gammaproteobacteria	Host-Associated
Lactobacillus_reuteri_DSM_20016	Not Gammaproteobacteria	Host-Associated
Lactobacillus_reuteri_F275_Kitasato	Not Gammaproteobacteria	Host-Associated
Lactobacillus_rhamnosus_GG	Not Gammaproteobacteria	Host-Associated
Lactobacillus_rhamnosus_Lc_705	Not Gammaproteobacteria	Host-Associated
Lactobacillus_sakei_23K	Not Gammaproteobacteria	Not Host-Associated
Lactobacillus_salivarius_UCC118	Not Gammaproteobacteria	Host-Associated
Lactococcus_lactis	Not Gammaproteobacteria	Not Host-Associated
Lactococcus_lactis_cremoris_MG1363	Not Gammaproteobacteria	Not Host-Associated
Lactococcus_lactis_cremoris_SK11	Not Gammaproteobacteria	Host-Associated
Lactococcus_lactis_KF147	Not Gammaproteobacteria	Host-Associated
Laribacter_hongkongensis_HLHK9	Not Gammaproteobacteria	Host-Associated
Lawsonia_intracellularis_PHE_MN1-00	Not Gammaproteobacteria	Host-Associated
Legionella_longbeachae_NSW150_uid46099	Gammaproteobacteria	Host-Associated
Legionella_pneumophila_2300_99_Alcoy_uid48801	Gammaproteobacteria	Host-Associated
Legionella_pneumophila_Corby	Gammaproteobacteria	Host-Associated
Legionella_pneumophila_Lens	Gammaproteobacteria	Host-Associated
Legionella_pneumophila_Paris	Gammaproteobacteria	Host-Associated
Legionella_pneumophila_Philadelphia_1	Gammaproteobacteria	Host-Associated
Leifsonia_xyli_xyli_CTCB0	Not Gammaproteobacteria	Host-Associated
Leptospira_biflexa_serovar_Patoc__Patoc_1__Ames_	Not Gammaproteobacteria	Not Host-Associated
Leptospira_biflexa_serovar_Patoc__Patoc_1__Paris_	Not Gammaproteobacteria	Not Host-Associated
Leptospira_borgpetersenii_serovar_Hardjo-bovis_JB197	Not Gammaproteobacteria	Host-Associated
Leptospira_borgpetersenii_serovar_Hardjo-bovis_L550	Not Gammaproteobacteria	Host-Associated
Leptospira_interrogans_serovar_Copenhageni	Not Gammaproteobacteria	Host-Associated
Leptospira_interrogans_serovar_Lai	Not Gammaproteobacteria	Host-Associated
Leptothrix_cholodnii_SP_6	Not Gammaproteobacteria	Not Host-Associated
Leptotrichia_buccalis_DSM_1135	Not Gammaproteobacteria	Host-Associated
Leuconostoc_citreum_KM20	Not Gammaproteobacteria	Not Host-Associated
Leuconostoc_gasicomitatum_LMG_18811_uid50385	Not Gammaproteobacteria	Not Host-Associated
Leuconostoc_kimchii_IMSNU_11154_uid48589	Not Gammaproteobacteria	Not Host-Associated
Leuconostoc_mesenteroides_ATCC_8293	Not Gammaproteobacteria	Not Host-Associated
Listeria_innocua	Not Gammaproteobacteria	Host-Associated
Listeria_monocytogenes	Not Gammaproteobacteria	Host-Associated
Listeria_monocytogenes_08_5923_uid43727	Not Gammaproteobacteria	Host-Associated
Listeria_monocytogenes_4b_F2365	Not Gammaproteobacteria	Host-Associated
Listeria_monocytogenes_Clip81459	Not Gammaproteobacteria	Host-Associated
Listeria_monocytogenes_HCC23	Not Gammaproteobacteria	Host-Associated
Listeria_monocytogenes_uid43671	Not Gammaproteobacteria	Host-Associated
Listeria_seeligeri_serovar_1_2b_SLCC3954_uid46215	Not Gammaproteobacteria	Not Host-Associated
Listeria_welshimeri_serovar_6b_SLCC5334	Not Gammaproteobacteria	Host-Associated
Lysinibacillus_sphaericus_C3_41	Not Gammaproteobacteria	Host-Associated
Macrococcus_caseolyticus_JCSC5402	Not Gammaproteobacteria	Not Host-Associated
Magnetococcus_MC-1	Not Gammaproteobacteria	Not Host-Associated
Magnetospirillum_magneticum_AMB-1	Not Gammaproteobacteria	Not Host-Associated
Mannheimia_succiniciproducens_MBEL55E	Gammaproteobacteria	Host-Associated
Maricaulis_maris_MCS10	Not Gammaproteobacteria	Not Host-Associated
Marinobacter_aquaeolei_VT8	Gammaproteobacteria	Not Host-Associated
Marinomonas_MWYL1	Gammaproteobacteria	Not Host-Associated
Meiothermus_ruber_DSM_1279_uid46661	Not Gammaproteobacteria	Not Host-Associated
Meiothermus_silvanus_DSM_9946_uid49485	Not Gammaproteobacteria	Not Host-Associated
Mesoplasma_florum_L1	Not Gammaproteobacteria	Host-Associated
Mesorhizobium_BNC1	Not Gammaproteobacteria	Not Host-Associated
Mesorhizobium_loti	Not Gammaproteobacteria	Host-Associated
Metallosphaera_sedula_DSM_5348	Not Gammaproteobacteria	Not Host-Associated
Methanobacterium_thermoautotrophicum	Not Gammaproteobacteria	Not Host-Associated
Methanobrevibacter_ruminantium_M1_uid45857	Not Gammaproteobacteria	Host-Associated
Methanobrevibacter_smithii_ATCC_35061	Not Gammaproteobacteria	Host-Associated
Methanocaldococcus_fervens_AG86	Not Gammaproteobacteria	Not Host-Associated
Methanocaldococcus_FS406_22_uid42499	Not Gammaproteobacteria	Not Host-Associated
Methanocaldococcus_infernus_ME_uid48803	Not Gammaproteobacteria	Not Host-Associated
Methanocaldococcus_vulcanius_M7	Not Gammaproteobacteria	Not Host-Associated
Methanocella_paludicola_SANAE	Not Gammaproteobacteria	Not Host-Associated
Methanococcoides_burtonii_DSM_6242	Not Gammaproteobacteria	Not Host-Associated
Methanococcus_aeolicus_Nankai-3	Not Gammaproteobacteria	Not Host-Associated
Methanococcus_jannaschii	Not Gammaproteobacteria	Not Host-Associated
Methanococcus_maripaludis_C5	Not Gammaproteobacteria	Not Host-Associated
Methanococcus_maripaludis_C6	Not Gammaproteobacteria	Not Host-Associated
Methanococcus_maripaludis_C7	Not Gammaproteobacteria	Not Host-Associated
Methanococcus_maripaludis_S2	Not Gammaproteobacteria	Not Host-Associated
Methanococcus_vannielii_SB	Not Gammaproteobacteria	Not Host-Associated
Methanococcus_voltae_A3_uid49529	Not Gammaproteobacteria	Not Host-Associated
Methanocorpusculum_labreanum_Z	Not Gammaproteobacteria	Not Host-Associated
Methanoculleus_marisnigri_JR1	Not Gammaproteobacteria	Not Host-Associated
Methanohalobium_evestigatum_Z_7303_uid49857	Not Gammaproteobacteria	Not Host-Associated
Methanohalophilus_mahii_DSM_5219_uid47313	Not Gammaproteobacteria	Not Host-Associated
Methanopyrus_kandleri	Not Gammaproteobacteria	Not Host-Associated
Methanosaeta_thermophila_PT	Not Gammaproteobacteria	Not Host-Associated
Methanosarcina_acetivorans	Not Gammaproteobacteria	Not Host-Associated
Methanosarcina_barkeri_fusaro	Not Gammaproteobacteria	Not Host-Associated
Methanosarcina_mazei	Not Gammaproteobacteria	Not Host-Associated
Methanosphaera_stadtmanae	Not Gammaproteobacteria	Host-Associated
Methanospirillum_hungatei_JF-1	Not Gammaproteobacteria	Not Host-Associated
Methanothermobacter_marburgensis_Marburg_uid51637	Not Gammaproteobacteria	Not Host-Associated
Methylacidiphilum_infernorum_V4	Not Gammaproteobacteria	Not Host-Associated
Methylibium_petroleiphilum_PM1	Not Gammaproteobacteria	Not Host-Associated
Methylobacillus_flagellatus_KT	Not Gammaproteobacteria	Host-Associated
Methylobacterium_4_46	Not Gammaproteobacteria	Not Host-Associated
Methylobacterium_chloromethanicum_CM4	Not Gammaproteobacteria	Not Host-Associated
Methylobacterium_extorquens_AM1	Not Gammaproteobacteria	Not Host-Associated
Methylobacterium_extorquens_DM4	Not Gammaproteobacteria	Not Host-Associated
Methylobacterium_extorquens_PA1	Not Gammaproteobacteria	Not Host-Associated
Methylobacterium_nodulans_ORS_2060	Not Gammaproteobacteria	Host-Associated
Methylobacterium_populi_BJ001	Not Gammaproteobacteria	Host-Associated
Methylobacterium_radiotolerans_JCM_2831	Not Gammaproteobacteria	Host-Associated
Methylocella_silvestris_BL2	Not Gammaproteobacteria	Not Host-Associated
Methylococcus_capsulatus_Bath	Gammaproteobacteria	Not Host-Associated
Methylotenera_301_uid49469	Not Gammaproteobacteria	Not Host-Associated
Methylotenera_mobilis_JLW8	Not Gammaproteobacteria	Not Host-Associated
Methylovorus_SIP3_4	Not Gammaproteobacteria	Not Host-Associated
Micrococcus_luteus_NCTC_2665	Not Gammaproteobacteria	Not Host-Associated
Microcystis_aeruginosa_NIES_843	Not Gammaproteobacteria	Host-Associated
Micromonospora_aurantiaca_ATCC_27029_uid42501	Not Gammaproteobacteria	Host-Associated
Mobiluncus_curtisii_ATCC_43063_uid49695	Not Gammaproteobacteria	Host-Associated
Moorella_thermoacetica_ATCC_39073	Not Gammaproteobacteria	Not Host-Associated
Moraxella_catarrhalis_RH4_uid48809	Gammaproteobacteria	Host-Associated
Mycobacterium_abscessus_ATCC_19977	Not Gammaproteobacteria	Host-Associated
Mycobacterium_avium_104	Not Gammaproteobacteria	Host-Associated
Mycobacterium_avium_paratuberculosis	Not Gammaproteobacteria	Host-Associated
Mycobacterium_bovis	Not Gammaproteobacteria	Host-Associated
Mycobacterium_bovis_BCG_Pasteur_1173P2	Not Gammaproteobacteria	Host-Associated
Mycobacterium_bovis_BCG_Tokyo_172	Not Gammaproteobacteria	Host-Associated
Mycobacterium_gilvum_PYR-GCK	Not Gammaproteobacteria	Not Host-Associated
Mycobacterium_JLS	Not Gammaproteobacteria	Not Host-Associated
Mycobacterium_KMS	Not Gammaproteobacteria	Not Host-Associated
Mycobacterium_leprae	Not Gammaproteobacteria	Host-Associated
Mycobacterium_leprae_Br4923	Not Gammaproteobacteria	Host-Associated
Mycobacterium_marinum_M	Not Gammaproteobacteria	Host-Associated
Mycobacterium_MCS	Not Gammaproteobacteria	Not Host-Associated
Mycobacterium_smegmatis_MC2_155	Not Gammaproteobacteria	Host-Associated
Mycobacterium_tuberculosis_CDC1551	Not Gammaproteobacteria	Host-Associated
Mycobacterium_tuberculosis_F11	Not Gammaproteobacteria	Host-Associated
Mycobacterium_tuberculosis_H37Ra	Not Gammaproteobacteria	Host-Associated
Mycobacterium_tuberculosis_H37Rv	Not Gammaproteobacteria	Host-Associated
Mycobacterium_tuberculosis_KZN_1435	Not Gammaproteobacteria	Host-Associated
Mycobacterium_ulcerans_Agy99	Not Gammaproteobacteria	Host-Associated
Mycobacterium_vanbaalenii_PYR-1	Not Gammaproteobacteria	Not Host-Associated
Mycoplasma_agalactiae_PG2	Not Gammaproteobacteria	Host-Associated
Mycoplasma_agalactiae_uid46679	Not Gammaproteobacteria	Host-Associated
Mycoplasma_arthritidis_158L3_1	Not Gammaproteobacteria	Host-Associated
Mycoplasma_capricolum_ATCC_27343	Not Gammaproteobacteria	Host-Associated
Mycoplasma_conjunctivae_HRC_581_uid32285	Not Gammaproteobacteria	Host-Associated
Mycoplasma_crocodyli_MP145_uid47087	Not Gammaproteobacteria	Host-Associated
Mycoplasma_gallisepticum	Not Gammaproteobacteria	Host-Associated
Mycoplasma_genitalium	Not Gammaproteobacteria	Host-Associated
Mycoplasma_hominis	Not Gammaproteobacteria	Host-Associated
Mycoplasma_hyopneumoniae_232	Not Gammaproteobacteria	Host-Associated
Mycoplasma_hyopneumoniae_7448	Not Gammaproteobacteria	Host-Associated
Mycoplasma_hyopneumoniae_J	Not Gammaproteobacteria	Host-Associated
Mycoplasma_hyorhinis_HUB_1_uid51695	Not Gammaproteobacteria	Host-Associated
Mycoplasma_mobile_163K	Not Gammaproteobacteria	Host-Associated
Mycoplasma_mycoides	Not Gammaproteobacteria	Host-Associated
Mycoplasma_penetrans	Not Gammaproteobacteria	Host-Associated
Mycoplasma_pneumoniae	Not Gammaproteobacteria	Host-Associated
Mycoplasma_pulmonis	Not Gammaproteobacteria	Host-Associated
Mycoplasma_synoviae_53	Not Gammaproteobacteria	Host-Associated
Myxococcus_xanthus_DK_1622	Not Gammaproteobacteria	Not Host-Associated
Nanoarchaeum_equitans	Not Gammaproteobacteria	Host-Associated
Natranaerobius_thermophilus_JW_NM_WN_LF	Not Gammaproteobacteria	Not Host-Associated
Natrialba_magadii_ATCC_43099_uid46245	Not Gammaproteobacteria	Not Host-Associated
Natronomonas_pharaonis	Not Gammaproteobacteria	Not Host-Associated
Nautilia_profundicola_AmH	Not Gammaproteobacteria	Host-Associated
Neisseria_gonorrhoeae_FA_1090	Not Gammaproteobacteria	Host-Associated
Neisseria_gonorrhoeae_NCCP11945	Not Gammaproteobacteria	Host-Associated
Neisseria_meningitidis_053442	Not Gammaproteobacteria	Host-Associated
Neisseria_meningitidis_alpha14	Not Gammaproteobacteria	Host-Associated
Neisseria_meningitidis_FAM18	Not Gammaproteobacteria	Host-Associated
Neisseria_meningitidis_MC58	Not Gammaproteobacteria	Host-Associated
Neisseria_meningitidis_Z2491	Not Gammaproteobacteria	Host-Associated
Neorickettsia_risticii_Illinois	Not Gammaproteobacteria	Host-Associated
Neorickettsia_sennetsu_Miyayama	Not Gammaproteobacteria	Host-Associated
Nitratiruptor_SB155-2	Not Gammaproteobacteria	Not Host-Associated
Nitrobacter_hamburgensis_X14	Not Gammaproteobacteria	Not Host-Associated
Nitrobacter_winogradskyi_Nb-255	Not Gammaproteobacteria	Not Host-Associated
Nitrosococcus_halophilus_Nc4_uid46803	Gammaproteobacteria	Not Host-Associated
Nitrosococcus_oceani_ATCC_19707	Gammaproteobacteria	Not Host-Associated
Nitrosococcus_watsoni_C_113_uid50331	Gammaproteobacteria	Not Host-Associated
Nitrosomonas_europaea	Not Gammaproteobacteria	Not Host-Associated
Nitrosomonas_eutropha_C71	Not Gammaproteobacteria	Not Host-Associated
Nitrosopumilus_maritimus_SCM1	Not Gammaproteobacteria	Not Host-Associated
Nitrosospira_multiformis_ATCC_25196	Not Gammaproteobacteria	Not Host-Associated
Nocardia_farcinica_IFM10152	Not Gammaproteobacteria	Host-Associated
Nocardioides_JS614	Not Gammaproteobacteria	Not Host-Associated
Nocardiopsis_dassonvillei_DSM_43111_uid49483	Not Gammaproteobacteria	Host-Associated
Nostoc_punctiforme_PCC_73102	Not Gammaproteobacteria	Host-Associated
Nostoc_sp	Not Gammaproteobacteria	Host-Associated
Novosphingobium_aromaticivorans_DSM_12444	Not Gammaproteobacteria	Host-Associated
Oceanobacillus_iheyensis	Not Gammaproteobacteria	Not Host-Associated
Ochrobactrum_anthropi_ATCC_49188	Not Gammaproteobacteria	Host-Associated
Oenococcus_oeni_PSU-1	Not Gammaproteobacteria	Not Host-Associated
Oligotropha_carboxidovorans_OM5	Not Gammaproteobacteria	Not Host-Associated
Olsenella_uli_DSM_7084_uid51367	Not Gammaproteobacteria	Host-Associated
Onion_yellows_phytoplasma	Not Gammaproteobacteria	Host-Associated
Opitutus_terrae_PB90_1	Not Gammaproteobacteria	Not Host-Associated
Orientia_tsutsugamushi_Boryong	Not Gammaproteobacteria	Host-Associated
Orientia_tsutsugamushi_Ikeda	Not Gammaproteobacteria	Host-Associated
Paenibacillus_JDR_2	Not Gammaproteobacteria	Host-Associated
Pantoea_ananatis_LMG_20103_uid46807	Gammaproteobacteria	Host-Associated
Parabacteroides_distasonis_ATCC_8503	Not Gammaproteobacteria	Host-Associated
Parachlamydia_sp_UWE25	Not Gammaproteobacteria	Host-Associated
Paracoccus_denitrificans_PD1222	Not Gammaproteobacteria	Not Host-Associated
Parvibaculum_lavamentivorans_DS-1	Not Gammaproteobacteria	Not Host-Associated
Parvularcula_bermudensis_HTCC2503_uid51641	Not Gammaproteobacteria	Not Host-Associated
Pasteurella_multocida	Gammaproteobacteria	Host-Associated
Pectobacterium_carotovorum_PC1	Gammaproteobacteria	Host-Associated
Pectobacterium_wasabiae_WPP163	Gammaproteobacteria	Host-Associated
Pediococcus_pentosaceus_ATCC_25745	Not Gammaproteobacteria	Host-Associated
Pedobacter_heparinus_DSM_2366	Not Gammaproteobacteria	Not Host-Associated
Pelobacter_carbinolicus	Not Gammaproteobacteria	Not Host-Associated
Pelobacter_propionicus_DSM_2379	Not Gammaproteobacteria	Not Host-Associated
Pelodictyon_phaeoclathratiforme_BU_1	Not Gammaproteobacteria	Not Host-Associated
Pelotomaculum_thermopropionicum_SI	Not Gammaproteobacteria	Not Host-Associated
Persephonella_marina_EX_H1	Not Gammaproteobacteria	Not Host-Associated
Petrotoga_mobilis_SJ95	Not Gammaproteobacteria	Not Host-Associated
Phenylobacterium_zucineum_HLK1	Not Gammaproteobacteria	Host-Associated
Photobacterium_profundum_SS9	Gammaproteobacteria	Not Host-Associated
Photorhabdus_asymbiotica	Gammaproteobacteria	Host-Associated
Photorhabdus_luminescens	Gammaproteobacteria	Host-Associated
Picrophilus_torridus_DSM_9790	Not Gammaproteobacteria	Not Host-Associated
Pirellula_sp	Not Gammaproteobacteria	Not Host-Associated
Pirellula_staleyi_DSM_6068_uid43209	Not Gammaproteobacteria	Not Host-Associated
Planctomyces_limnophilus_DSM_3776_uid48643	Not Gammaproteobacteria	Not Host-Associated
Polaromonas_JS666	Not Gammaproteobacteria	Not Host-Associated
Polaromonas_naphthalenivorans_CJ2	Not Gammaproteobacteria	Not Host-Associated
Polynucleobacter_necessarius_asymbioticus_QLW_P1DMWA_1	Not Gammaproteobacteria	Not Host-Associated
Polynucleobacter_necessarius_STIR1	Not Gammaproteobacteria	Host-Associated
Porphyromonas_gingivalis_ATCC_33277	Not Gammaproteobacteria	Host-Associated
Porphyromonas_gingivalis_W83	Not Gammaproteobacteria	Host-Associated
Prevotella_melaninogenica_ATCC_25845_uid51377	Not Gammaproteobacteria	Host-Associated
Prevotella_ruminicola_23_uid47507	Not Gammaproteobacteria	Host-Associated
Prochlorococcus_marinus_AS9601	Not Gammaproteobacteria	Not Host-Associated
Prochlorococcus_marinus_CCMP1375	Not Gammaproteobacteria	Not Host-Associated
Prochlorococcus_marinus_MED4	Not Gammaproteobacteria	Not Host-Associated
Prochlorococcus_marinus_MIT_9211	Not Gammaproteobacteria	Not Host-Associated
Prochlorococcus_marinus_MIT_9215	Not Gammaproteobacteria	Not Host-Associated
Prochlorococcus_marinus_MIT_9301	Not Gammaproteobacteria	Not Host-Associated
Prochlorococcus_marinus_MIT_9303	Not Gammaproteobacteria	Not Host-Associated
Prochlorococcus_marinus_MIT_9312	Not Gammaproteobacteria	Not Host-Associated
Prochlorococcus_marinus_MIT_9515	Not Gammaproteobacteria	Not Host-Associated
Prochlorococcus_marinus_MIT9313	Not Gammaproteobacteria	Not Host-Associated
Prochlorococcus_marinus_NATL1A	Not Gammaproteobacteria	Not Host-Associated
Prochlorococcus_marinus_NATL2A	Not Gammaproteobacteria	Not Host-Associated
Propionibacterium_acnes_KPA171202	Not Gammaproteobacteria	Host-Associated
Propionibacterium_acnes_SK137_uid48071	Not Gammaproteobacteria	Host-Associated
Propionibacterium_freudenreichii_shermanii_CIRM_BIA1_uid49535	Not Gammaproteobacteria	Not Host-Associated
Prosthecochloris_aestuarii_DSM_271	Not Gammaproteobacteria	Not Host-Associated
Prosthecochloris_vibrioformis_DSM_265	Not Gammaproteobacteria	Not Host-Associated
Proteus_mirabilis	Gammaproteobacteria	Host-Associated
Pseudoalteromonas_atlantica_T6c	Gammaproteobacteria	Host-Associated
Pseudoalteromonas_haloplanktis_TAC125	Gammaproteobacteria	Not Host-Associated
Pseudomonas_aeruginosa	Gammaproteobacteria	Host-Associated
Pseudomonas_aeruginosa_LESB58	Gammaproteobacteria	Host-Associated
Pseudomonas_aeruginosa_PA7	Gammaproteobacteria	Host-Associated
Pseudomonas_aeruginosa_UCBPP-PA14	Gammaproteobacteria	Host-Associated
Pseudomonas_entomophila_L48	Gammaproteobacteria	Host-Associated
Pseudomonas_fluorescens_Pf0_1	Gammaproteobacteria	Host-Associated
Pseudomonas_fluorescens_Pf-5	Gammaproteobacteria	Host-Associated
Pseudomonas_fluorescens_SBW25	Gammaproteobacteria	Host-Associated
Pseudomonas_mendocina_ymp	Gammaproteobacteria	Host-Associated
Pseudomonas_putida_F1	Gammaproteobacteria	Not Host-Associated
Pseudomonas_putida_GB_1	Gammaproteobacteria	Not Host-Associated
Pseudomonas_putida_KT2440	Gammaproteobacteria	Host-Associated
Pseudomonas_putida_W619	Gammaproteobacteria	Host-Associated
Pseudomonas_stutzeri_A1501	Gammaproteobacteria	Host-Associated
Pseudomonas_syringae_phaseolicola_1448A	Gammaproteobacteria	Host-Associated
Pseudomonas_syringae_pv_B728a	Gammaproteobacteria	Host-Associated
Pseudomonas_syringae_tomato_DC3000	Gammaproteobacteria	Host-Associated
Psychrobacter_arcticum_273-4	Gammaproteobacteria	Not Host-Associated
Psychrobacter_cryohalolentis_K5	Gammaproteobacteria	Not Host-Associated
Psychrobacter_PRwf-1	Gammaproteobacteria	Not Host-Associated
Psychromonas_ingrahamii_37	Gammaproteobacteria	Not Host-Associated
Pyrobaculum_aerophilum	Not Gammaproteobacteria	Not Host-Associated
Pyrobaculum_arsenaticum_DSM_13514	Not Gammaproteobacteria	Not Host-Associated
Pyrobaculum_calidifontis_JCM_11548	Not Gammaproteobacteria	Not Host-Associated
Pyrobaculum_islandicum_DSM_4184	Not Gammaproteobacteria	Not Host-Associated
Pyrococcus_abyssi	Not Gammaproteobacteria	Not Host-Associated
Pyrococcus_furiosus	Not Gammaproteobacteria	Not Host-Associated
Pyrococcus_horikoshii	Not Gammaproteobacteria	Not Host-Associated
Ralstonia_eutropha_H16	Not Gammaproteobacteria	Not Host-Associated
Ralstonia_eutropha_JMP134	Not Gammaproteobacteria	Not Host-Associated
Ralstonia_pickettii_12D	Not Gammaproteobacteria	Host-Associated
Ralstonia_pickettii_12J	Not Gammaproteobacteria	Host-Associated
Ralstonia_solanacearum	Not Gammaproteobacteria	Host-Associated
Ralstonia_solanacearum_CFBP2957_uid50545	Not Gammaproteobacteria	Host-Associated
Ralstonia_solanacearum_PSI07_uid50539	Not Gammaproteobacteria	Host-Associated
Renibacterium_salmoninarum_ATCC_33209	Not Gammaproteobacteria	Host-Associated
Rhizobium_etli_CFN_42	Not Gammaproteobacteria	Host-Associated
Rhizobium_etli_CIAT_652	Not Gammaproteobacteria	Host-Associated
Rhizobium_leguminosarum_bv__trifolii_WSM1325	Not Gammaproteobacteria	Host-Associated
Rhizobium_leguminosarum_bv__trifolii_WSM2304	Not Gammaproteobacteria	Host-Associated
Rhizobium_leguminosarum_bv_viciae_3841	Not Gammaproteobacteria	Host-Associated
Rhizobium_NGR234	Not Gammaproteobacteria	Host-Associated
Rhodobacter_capsulatus_SB_1003_uid47509	Not Gammaproteobacteria	Not Host-Associated
Rhodobacter_sphaeroides_2_4_1	Not Gammaproteobacteria	Not Host-Associated
Rhodobacter_sphaeroides_ATCC_17025	Not Gammaproteobacteria	Not Host-Associated
Rhodobacter_sphaeroides_ATCC_17029	Not Gammaproteobacteria	Not Host-Associated
Rhodobacter_sphaeroides_KD131	Not Gammaproteobacteria	Not Host-Associated
Rhodococcus_erythropolis_PR4	Not Gammaproteobacteria	Not Host-Associated
Rhodococcus_jostii_RHA1	Not Gammaproteobacteria	Not Host-Associated
Rhodococcus_opacus_B4_uid13791	Not Gammaproteobacteria	Not Host-Associated
Rhodoferax_ferrireducens_T118	Not Gammaproteobacteria	Host-Associated
Rhodopseudomonas_palustris_BisA53	Not Gammaproteobacteria	Not Host-Associated
Rhodopseudomonas_palustris_BisB18	Not Gammaproteobacteria	Not Host-Associated
Rhodopseudomonas_palustris_BisB5	Not Gammaproteobacteria	Not Host-Associated
Rhodopseudomonas_palustris_CGA009	Not Gammaproteobacteria	Not Host-Associated
Rhodopseudomonas_palustris_HaA2	Not Gammaproteobacteria	Not Host-Associated
Rhodopseudomonas_palustris_TIE_1	Not Gammaproteobacteria	Not Host-Associated
Rhodospirillum_centenum_SW	Not Gammaproteobacteria	Not Host-Associated
Rhodospirillum_rubrum_ATCC_11170	Not Gammaproteobacteria	Not Host-Associated
Rhodothermus_marinus_DSM_4252	Not Gammaproteobacteria	Not Host-Associated
Rickettsia_africae_ESF_5	Not Gammaproteobacteria	Host-Associated
Rickettsia_akari_Hartford	Not Gammaproteobacteria	Host-Associated
Rickettsia_bellii_OSU_85-389	Not Gammaproteobacteria	Host-Associated
Rickettsia_bellii_RML369-C	Not Gammaproteobacteria	Host-Associated
Rickettsia_canadensis_McKiel	Not Gammaproteobacteria	Host-Associated
Rickettsia_conorii	Not Gammaproteobacteria	Host-Associated
Rickettsia_felis_URRWXCal2	Not Gammaproteobacteria	Host-Associated
Rickettsia_massiliae_MTU5	Not Gammaproteobacteria	Host-Associated
Rickettsia_peacockii_Rustic	Not Gammaproteobacteria	Host-Associated
Rickettsia_prowazekii	Not Gammaproteobacteria	Host-Associated
Rickettsia_rickettsii_Iowa	Not Gammaproteobacteria	Host-Associated
Rickettsia_rickettsii_Sheila_Smith	Not Gammaproteobacteria	Host-Associated
Rickettsia_typhi_wilmington	Not Gammaproteobacteria	Host-Associated
Robiginitalea_biformata_HTCC2501	Not Gammaproteobacteria	Not Host-Associated
Roseiflexus_castenholzii_DSM_13941	Not Gammaproteobacteria	Not Host-Associated
Roseiflexus_RS-1	Not Gammaproteobacteria	Not Host-Associated
Roseobacter_denitrificans_OCh_114	Not Gammaproteobacteria	Host-Associated
Rothia_mucilaginosa	Not Gammaproteobacteria	Host-Associated
Rubrobacter_xylanophilus_DSM_9941	Not Gammaproteobacteria	Not Host-Associated
Ruegeria_pomeroyi_DSS_3	Not Gammaproteobacteria	Not Host-Associated
Saccharomonospora_viridis_DSM_43017	Not Gammaproteobacteria	Host-Associated
Saccharophagus_degradans_2-40	Gammaproteobacteria	Not Host-Associated
Saccharopolyspora_erythraea_NRRL_2338	Not Gammaproteobacteria	Not Host-Associated
Salinibacter_ruber_DSM_13855	Not Gammaproteobacteria	Not Host-Associated
Salinibacter_ruber_uid47323	Not Gammaproteobacteria	Not Host-Associated
Salinispora_arenicola_CNS-205	Not Gammaproteobacteria	Host-Associated
Salinispora_tropica_CNB-440	Not Gammaproteobacteria	Host-Associated
Salmonella_enterica_arizonae_serovar_62_z4_z23__RSK2980_uid13030	Gammaproteobacteria	Host-Associated
Salmonella_enterica_Choleraesuis	Gammaproteobacteria	Host-Associated
Salmonella_enterica_Paratypi_ATCC_9150	Gammaproteobacteria	Host-Associated
Salmonella_enterica_serovar_Agona_SL483	Gammaproteobacteria	Host-Associated
Salmonella_enterica_serovar_Dublin_CT_02021853	Gammaproteobacteria	Host-Associated
Salmonella_enterica_serovar_Enteritidis_P125109	Gammaproteobacteria	Host-Associated
Salmonella_enterica_serovar_Gallinarum_287_91	Gammaproteobacteria	Host-Associated
Salmonella_enterica_serovar_Heidelberg_SL476	Gammaproteobacteria	Host-Associated
Salmonella_enterica_serovar_Newport_SL254	Gammaproteobacteria	Host-Associated
Salmonella_enterica_serovar_Paratyphi_A_AKU_12601	Gammaproteobacteria	Host-Associated
Salmonella_enterica_serovar_Paratyphi_B_SPB7	Gammaproteobacteria	Host-Associated
Salmonella_enterica_serovar_Paratyphi_C_RKS4594	Gammaproteobacteria	Host-Associated
Salmonella_enterica_serovar_Schwarzengrund_CVM19633	Gammaproteobacteria	Host-Associated
Salmonella_enterica_serovar_Typhi_Ty2	Gammaproteobacteria	Host-Associated
Salmonella_typhi	Gammaproteobacteria	Host-Associated
Salmonella_typhimurium_LT2	Gammaproteobacteria	Host-Associated
Sanguibacter_keddieii_DSM_10542_uid40845	Not Gammaproteobacteria	Host-Associated
Sebaldella_termitidis_ATCC_33386	Not Gammaproteobacteria	Host-Associated
Segniliparus_rotundus_DSM_44985_uid49049	Not Gammaproteobacteria	Not Host-Associated
Serratia_proteamaculans_568	Gammaproteobacteria	Host-Associated
Shewanella_amazonensis_SB2B	Gammaproteobacteria	Not Host-Associated
Shewanella_ANA-3	Gammaproteobacteria	Not Host-Associated
Shewanella_baltica_OS155	Gammaproteobacteria	Not Host-Associated
Shewanella_baltica_OS185	Gammaproteobacteria	Not Host-Associated
Shewanella_baltica_OS195	Gammaproteobacteria	Not Host-Associated
Shewanella_baltica_OS223	Gammaproteobacteria	Not Host-Associated
Shewanella_denitrificans_OS217	Gammaproteobacteria	Not Host-Associated
Shewanella_frigidimarina_NCIMB_400	Gammaproteobacteria	Not Host-Associated
Shewanella_halifaxensis_HAW_EB4	Gammaproteobacteria	Not Host-Associated
Shewanella_loihica_PV-4	Gammaproteobacteria	Not Host-Associated
Shewanella_MR-4	Gammaproteobacteria	Not Host-Associated
Shewanella_MR-7	Gammaproteobacteria	Not Host-Associated
Shewanella_oneidensis	Gammaproteobacteria	Host-Associated
Shewanella_pealeana_ATCC_700345	Gammaproteobacteria	Not Host-Associated
Shewanella_piezotolerans_WP3	Gammaproteobacteria	Not Host-Associated
Shewanella_putrefaciens_CN-32	Gammaproteobacteria	Host-Associated
Shewanella_sediminis_HAW-EB3	Gammaproteobacteria	Not Host-Associated
Shewanella_violacea_DSS12_uid47085	Gammaproteobacteria	Not Host-Associated
Shewanella_W3-18-1	Gammaproteobacteria	Host-Associated
Shewanella_woodyi_ATCC_51908	Gammaproteobacteria	Not Host-Associated
Shigella_boydii_CDC_3083_94	Gammaproteobacteria	Host-Associated
Shigella_boydii_Sb227	Gammaproteobacteria	Host-Associated
Shigella_dysenteriae	Gammaproteobacteria	Host-Associated
Shigella_flexneri_2a	Gammaproteobacteria	Host-Associated
Shigella_flexneri_2a_2457T	Gammaproteobacteria	Host-Associated
Shigella_flexneri_5_8401	Gammaproteobacteria	Host-Associated
Shigella_sonnei_Ss046	Gammaproteobacteria	Host-Associated
Sideroxydans_lithotrophicus_ES_1_uid46801	Gammaproteobacteria	Not Host-Associated
Silicibacter_TM1040	Not Gammaproteobacteria	Not Host-Associated
Sinorhizobium_medicae_WSM419	Not Gammaproteobacteria	Host-Associated
Sinorhizobium_meliloti	Not Gammaproteobacteria	Not Host-Associated
Slackia_heliotrinireducens_DSM_20476	Not Gammaproteobacteria	Not Host-Associated
Sodalis_glossinidius_morsitans	Gammaproteobacteria	Host-Associated
Solibacter_usitatus_Ellin6076	Not Gammaproteobacteria	Not Host-Associated
Sorangium_cellulosum__So_ce_56_	Not Gammaproteobacteria	Not Host-Associated
Sphaerobacter_thermophilus_DSM_20745	Not Gammaproteobacteria	Not Host-Associated
Sphingobium_japonicum_UT26S_uid47077	Not Gammaproteobacteria	Not Host-Associated
Sphingomonas_wittichii_RW1	Not Gammaproteobacteria	Not Host-Associated
Sphingopyxis_alaskensis_RB2256	Not Gammaproteobacteria	Not Host-Associated
Spirochaeta_smaragdinae_DSM_11293_uid51369	Not Gammaproteobacteria	Not Host-Associated
Spirosoma_linguale_DSM_74_uid43413	Not Gammaproteobacteria	Not Host-Associated
Stackebrandtia_nassauensis_DSM_44728_uid46663	Not Gammaproteobacteria	Not Host-Associated
Staphylococcus_aureus_aureus_MRSA252	Not Gammaproteobacteria	Host-Associated
Staphylococcus_aureus_aureus_MSSA476	Not Gammaproteobacteria	Host-Associated
Staphylococcus_aureus_COL	Not Gammaproteobacteria	Host-Associated
Staphylococcus_aureus_ED98	Not Gammaproteobacteria	Host-Associated
Staphylococcus_aureus_JH1	Not Gammaproteobacteria	Host-Associated
Staphylococcus_aureus_JH9	Not Gammaproteobacteria	Host-Associated
Staphylococcus_aureus_Mu3	Not Gammaproteobacteria	Host-Associated
Staphylococcus_aureus_Mu50	Not Gammaproteobacteria	Host-Associated
Staphylococcus_aureus_MW2	Not Gammaproteobacteria	Host-Associated
Staphylococcus_aureus_N315	Not Gammaproteobacteria	Host-Associated
Staphylococcus_aureus_NCTC_8325	Not Gammaproteobacteria	Host-Associated
Staphylococcus_aureus_Newman	Not Gammaproteobacteria	Host-Associated
Staphylococcus_aureus_RF122	Not Gammaproteobacteria	Host-Associated
Staphylococcus_aureus_USA300_FPR3757	Not Gammaproteobacteria	Host-Associated
Staphylococcus_aureus_USA300_TCH1516	Not Gammaproteobacteria	Host-Associated
Staphylococcus_carnosus_TM300	Not Gammaproteobacteria	Not Host-Associated
Staphylococcus_epidermidis_ATCC_12228	Not Gammaproteobacteria	Host-Associated
Staphylococcus_epidermidis_RP62A	Not Gammaproteobacteria	Host-Associated
Staphylococcus_haemolyticus	Not Gammaproteobacteria	Host-Associated
Staphylococcus_lugdunensis_HKU09_01_uid46233	Not Gammaproteobacteria	Host-Associated
Staphylococcus_saprophyticus	Not Gammaproteobacteria	Host-Associated
Staphylothermus_hellenicus_DSM_12710_uid45893	Not Gammaproteobacteria	Not Host-Associated
Staphylothermus_marinus_F1	Not Gammaproteobacteria	Not Host-Associated
Starkeya_novella_DSM_506_uid48815	Not Gammaproteobacteria	Not Host-Associated
Stenotrophomonas_maltophilia_K279a	Gammaproteobacteria	Host-Associated
Stenotrophomonas_maltophilia_R551_3	Gammaproteobacteria	Host-Associated
Streptobacillus_moniliformis_DSM_12112	Not Gammaproteobacteria	Host-Associated
Streptococcus_agalactiae_2603	Not Gammaproteobacteria	Host-Associated
Streptococcus_agalactiae_A909	Not Gammaproteobacteria	Host-Associated
Streptococcus_agalactiae_NEM316	Not Gammaproteobacteria	Host-Associated
Streptococcus_dysgalactiae_equisimilis_GGS_124	Not Gammaproteobacteria	Host-Associated
Streptococcus_equi_4047	Not Gammaproteobacteria	Host-Associated
Streptococcus_equi_zooepidemicus	Not Gammaproteobacteria	Host-Associated
Streptococcus_equi_zooepidemicus_MGCS10565	Not Gammaproteobacteria	Host-Associated
Streptococcus_gallolyticus_UCN34_uid46061	Not Gammaproteobacteria	Host-Associated
Streptococcus_gordonii_Challis_substr_CH1	Not Gammaproteobacteria	Host-Associated
Streptococcus_mitis_B6_uid46097	Not Gammaproteobacteria	Host-Associated
Streptococcus_mutans	Not Gammaproteobacteria	Host-Associated
Streptococcus_mutans_NN2025_uid46353	Not Gammaproteobacteria	Host-Associated
Streptococcus_pneumoniae_670_6B_uid52533	Not Gammaproteobacteria	Host-Associated
Streptococcus_pneumoniae_70585	Not Gammaproteobacteria	Host-Associated
Streptococcus_pneumoniae_AP200_uid52453	Not Gammaproteobacteria	Host-Associated
Streptococcus_pneumoniae_ATCC_700669	Not Gammaproteobacteria	Host-Associated
Streptococcus_pneumoniae_CGSP14	Not Gammaproteobacteria	Host-Associated
Streptococcus_pneumoniae_D39	Not Gammaproteobacteria	Host-Associated
Streptococcus_pneumoniae_G54	Not Gammaproteobacteria	Host-Associated
Streptococcus_pneumoniae_Hungary19A_6	Not Gammaproteobacteria	Host-Associated
Streptococcus_pneumoniae_JJA	Not Gammaproteobacteria	Host-Associated
Streptococcus_pneumoniae_P1031	Not Gammaproteobacteria	Host-Associated
Streptococcus_pneumoniae_R6	Not Gammaproteobacteria	Host-Associated
Streptococcus_pneumoniae_Taiwan19F_14	Not Gammaproteobacteria	Host-Associated
Streptococcus_pneumoniae_TCH8431_19A_uid49735	Not Gammaproteobacteria	Host-Associated
Streptococcus_pneumoniae_TIGR4	Not Gammaproteobacteria	Host-Associated
Streptococcus_pyogenes_M1_GAS	Not Gammaproteobacteria	Host-Associated
Streptococcus_pyogenes_Manfredo	Not Gammaproteobacteria	Host-Associated
Streptococcus_pyogenes_MGAS10270	Not Gammaproteobacteria	Host-Associated
Streptococcus_pyogenes_MGAS10394	Not Gammaproteobacteria	Host-Associated
Streptococcus_pyogenes_MGAS10750	Not Gammaproteobacteria	Host-Associated
Streptococcus_pyogenes_MGAS2096	Not Gammaproteobacteria	Host-Associated
Streptococcus_pyogenes_MGAS315	Not Gammaproteobacteria	Host-Associated
Streptococcus_pyogenes_MGAS5005	Not Gammaproteobacteria	Host-Associated
Streptococcus_pyogenes_MGAS6180	Not Gammaproteobacteria	Host-Associated
Streptococcus_pyogenes_MGAS8232	Not Gammaproteobacteria	Host-Associated
Streptococcus_pyogenes_MGAS9429	Not Gammaproteobacteria	Host-Associated
Streptococcus_pyogenes_NZ131	Not Gammaproteobacteria	Host-Associated
Streptococcus_pyogenes_SSI-1	Not Gammaproteobacteria	Host-Associated
Streptococcus_sanguinis_SK36	Not Gammaproteobacteria	Host-Associated
Streptococcus_suis_05ZYH33	Not Gammaproteobacteria	Host-Associated
Streptococcus_suis_98HAH33	Not Gammaproteobacteria	Host-Associated
Streptococcus_suis_BM407	Not Gammaproteobacteria	Host-Associated
Streptococcus_suis_P1_7	Not Gammaproteobacteria	Host-Associated
Streptococcus_suis_SC84	Not Gammaproteobacteria	Host-Associated
Streptococcus_thermophilus_CNRZ1066	Not Gammaproteobacteria	Not Host-Associated
Streptococcus_thermophilus_LMD-9	Not Gammaproteobacteria	Host-Associated
Streptococcus_thermophilus_LMG_18311	Not Gammaproteobacteria	Not Host-Associated
Streptococcus_uberis_0140J	Not Gammaproteobacteria	Host-Associated
Streptomyces_avermitilis	Not Gammaproteobacteria	Not Host-Associated
Streptomyces_coelicolor	Not Gammaproteobacteria	Not Host-Associated
Streptomyces_griseus_NBRC_13350	Not Gammaproteobacteria	Host-Associated
Streptomyces_scabiei_87_22_uid46531	Not Gammaproteobacteria	Host-Associated
Streptosporangium_roseum_DSM_43021	Not Gammaproteobacteria	Not Host-Associated
Sulfolobus_acidocaldarius_DSM_639	Not Gammaproteobacteria	Not Host-Associated
Sulfolobus_islandicus_L_D_8_5_uid43679	Not Gammaproteobacteria	Not Host-Associated
Sulfolobus_islandicus_L_S_2_15	Not Gammaproteobacteria	Not Host-Associated
Sulfolobus_islandicus_M_14_25	Not Gammaproteobacteria	Not Host-Associated
Sulfolobus_islandicus_M_16_27	Not Gammaproteobacteria	Not Host-Associated
Sulfolobus_islandicus_M_16_4	Not Gammaproteobacteria	Not Host-Associated
Sulfolobus_islandicus_Y_G_57_14	Not Gammaproteobacteria	Not Host-Associated
Sulfolobus_islandicus_Y_N_15_51	Not Gammaproteobacteria	Not Host-Associated
Sulfolobus_solfataricus	Not Gammaproteobacteria	Not Host-Associated
Sulfolobus_tokodaii	Not Gammaproteobacteria	Not Host-Associated
Sulfurihydrogenibium_azorense_Az_Fu1	Not Gammaproteobacteria	Not Host-Associated
Sulfurihydrogenibium_YO3AOP1	Not Gammaproteobacteria	Not Host-Associated
Sulfurospirillum_deleyianum_DSM_6946	Not Gammaproteobacteria	Not Host-Associated
Sulfurovum_NBC37-1	Not Gammaproteobacteria	Not Host-Associated
Symbiobacterium_thermophilum_IAM14863	Not Gammaproteobacteria	Host-Associated
Synechococcus_CC9311	Not Gammaproteobacteria	Not Host-Associated
Synechococcus_CC9605	Not Gammaproteobacteria	Not Host-Associated
Synechococcus_CC9902	Not Gammaproteobacteria	Not Host-Associated
Synechococcus_elongatus_PCC_6301	Not Gammaproteobacteria	Not Host-Associated
Synechococcus_elongatus_PCC_7942	Not Gammaproteobacteria	Not Host-Associated
Synechococcus_PCC_7002	Not Gammaproteobacteria	Not Host-Associated
Synechococcus_RCC307	Not Gammaproteobacteria	Not Host-Associated
Synechococcus_sp_WH8102	Not Gammaproteobacteria	Not Host-Associated
Synechococcus_WH_7803	Not Gammaproteobacteria	Not Host-Associated
Synechocystis_PCC6803	Not Gammaproteobacteria	Not Host-Associated
Syntrophobacter_fumaroxidans_MPOB	Not Gammaproteobacteria	Not Host-Associated
Syntrophomonas_wolfei_Goettingen	Not Gammaproteobacteria	Not Host-Associated
Syntrophothermus_lipocalidus_DSM_12680_uid49527	Not Gammaproteobacteria	Host-Associated
Syntrophus_aciditrophicus_SB	Not Gammaproteobacteria	Not Host-Associated
Teredinibacter_turnerae_T7901	Gammaproteobacteria	Host-Associated
Thauera_MZ1T	Not Gammaproteobacteria	Not Host-Associated
Thermanaerovibrio_acidaminovorans_DSM_6589	Not Gammaproteobacteria	Not Host-Associated
Thermincola_JR_uid48823	Not Gammaproteobacteria	Not Host-Associated
Thermoanaerobacter_italicus_Ab9_uid46241	Not Gammaproteobacteria	Not Host-Associated
Thermoanaerobacter_mathranii_A3_uid49481	Not Gammaproteobacteria	Not Host-Associated
Thermoanaerobacter_pseudethanolicus_ATCC_33223	Not Gammaproteobacteria	Not Host-Associated
Thermoanaerobacter_tengcongensis	Not Gammaproteobacteria	Not Host-Associated
Thermoanaerobacter_X514	Not Gammaproteobacteria	Not Host-Associated
Thermoanaerobacterium_thermosaccharolyticum_DSM_571_uid51639	Not Gammaproteobacteria	Not Host-Associated
Thermobaculum_terrenum_ATCC_BAA_798	Not Gammaproteobacteria	Not Host-Associated
Thermobifida_fusca_YX	Not Gammaproteobacteria	Host-Associated
Thermobispora_bispora_DSM_43833_uid48999	Not Gammaproteobacteria	Not Host-Associated
Thermococcus_gammatolerans_EJ3	Not Gammaproteobacteria	Not Host-Associated
Thermococcus_kodakaraensis_KOD1	Not Gammaproteobacteria	Not Host-Associated
Thermococcus_onnurineus_NA1	Not Gammaproteobacteria	Not Host-Associated
Thermococcus_sibiricus_MM_739	Not Gammaproteobacteria	Not Host-Associated
Thermocrinis_albus_DSM_14484_uid46231	Not Gammaproteobacteria	Not Host-Associated
Thermodesulfovibrio_yellowstonii_DSM_11347	Not Gammaproteobacteria	Not Host-Associated
Thermofilum_pendens_Hrk_5	Not Gammaproteobacteria	Host-Associated
Thermomicrobium_roseum_DSM_5159	Not Gammaproteobacteria	Not Host-Associated
Thermomonospora_curvata_DSM_43183	Not Gammaproteobacteria	Not Host-Associated
Thermoplasma_acidophilum	Not Gammaproteobacteria	Not Host-Associated
Thermoplasma_volcanium	Not Gammaproteobacteria	Not Host-Associated
Thermoproteus_neutrophilus_V24Sta	Not Gammaproteobacteria	Not Host-Associated
Thermosediminibacter_oceani_DSM_16646_uid51421	Not Gammaproteobacteria	Not Host-Associated
Thermosipho_africanus_TCF52B	Not Gammaproteobacteria	Not Host-Associated
Thermosipho_melanesiensis_BI429	Not Gammaproteobacteria	Host-Associated
Thermosphaera_aggregans_DSM_11486_uid48993	Not Gammaproteobacteria	Not Host-Associated
Thermosynechococcus_elongatus	Not Gammaproteobacteria	Not Host-Associated
Thermotoga_lettingae_TMO	Not Gammaproteobacteria	Not Host-Associated
Thermotoga_maritima	Not Gammaproteobacteria	Not Host-Associated
Thermotoga_naphthophila_RKU_10	Not Gammaproteobacteria	Not Host-Associated
Thermotoga_neapolitana_DSM_4359	Not Gammaproteobacteria	Not Host-Associated
Thermotoga_petrophila_RKU-1	Not Gammaproteobacteria	Not Host-Associated
Thermotoga_RQ2	Not Gammaproteobacteria	Not Host-Associated
Thermus_thermophilus_HB27	Not Gammaproteobacteria	Not Host-Associated
Thermus_thermophilus_HB8	Not Gammaproteobacteria	Not Host-Associated
Thioalkalivibrio_HL_EbGR7	Gammaproteobacteria	Not Host-Associated
Thioalkalivibrio_K90mix_uid46181	Gammaproteobacteria	Not Host-Associated
Thiobacillus_denitrificans_ATCC_25259	Not Gammaproteobacteria	Not Host-Associated
Thiomicrospira_crunogena_XCL-2	Gammaproteobacteria	Not Host-Associated
Thiomicrospira_denitrificans_ATCC_33889	Not Gammaproteobacteria	Not Host-Associated
Thiomonas_intermedia_K12_uid48825	Not Gammaproteobacteria	Not Host-Associated
Tolumonas_auensis_DSM_9187	Gammaproteobacteria	Not Host-Associated
Treponema_denticola_ATCC_35405	Not Gammaproteobacteria	Host-Associated
Treponema_pallidum	Not Gammaproteobacteria	Host-Associated
Treponema_pallidum_SS14	Not Gammaproteobacteria	Host-Associated
Trichodesmium_erythraeum_IMS101	Not Gammaproteobacteria	Not Host-Associated
Tropheryma_whipplei_TW08_27	Not Gammaproteobacteria	Host-Associated
Tropheryma_whipplei_Twist	Not Gammaproteobacteria	Host-Associated
Truepera_radiovictrix_DSM_17093_uid49533	Not Gammaproteobacteria	Not Host-Associated
Tsukamurella_paurometabola_DSM_20162_uid48829	Not Gammaproteobacteria	Host-Associated
uncultured_methanogenic_archaeon_RC-I	Not Gammaproteobacteria	Host-Associated
uncultured_Termite_group_1_bacterium_phylotype_Rs_D17	Not Gammaproteobacteria	Host-Associated
Ureaplasma_parvum_serovar_3_ATCC_27815	Not Gammaproteobacteria	Host-Associated
Ureaplasma_urealyticum	Not Gammaproteobacteria	Host-Associated
Ureaplasma_urealyticum_serovar_10_ATCC_33699	Not Gammaproteobacteria	Host-Associated
Variovorax_paradoxus_S110	Not Gammaproteobacteria	Not Host-Associated
Veillonella_parvula_DSM_2008	Not Gammaproteobacteria	Host-Associated
Verminephrobacter_eiseniae_EF01-2	Not Gammaproteobacteria	Host-Associated
Vibrio_cholerae	Gammaproteobacteria	Host-Associated
Vibrio_cholerae_M66_2	Gammaproteobacteria	Host-Associated
Vibrio_cholerae_MJ_1236	Gammaproteobacteria	Host-Associated
Vibrio_cholerae_O395	Gammaproteobacteria	Host-Associated
Vibrio_Ex25	Gammaproteobacteria	Not Host-Associated
Vibrio_fischeri_ES114	Gammaproteobacteria	Host-Associated
Vibrio_fischeri_MJ11	Gammaproteobacteria	Host-Associated
Vibrio_harveyi_ATCC_BAA-1116	Gammaproteobacteria	Host-Associated
Vibrio_parahaemolyticus	Gammaproteobacteria	Host-Associated
Vibrio_splendidus_LGP32	Gammaproteobacteria	Host-Associated
Vibrio_vulnificus_CMCP6	Gammaproteobacteria	Host-Associated
Vibrio_vulnificus_YJ016	Gammaproteobacteria	Host-Associated
Waddlia_chondrophila_WSU_86_1044_uid49531	Not Gammaproteobacteria	Host-Associated
Wigglesworthia_brevipalpis	Gammaproteobacteria	Host-Associated
Wolbachia_endosymbiont_of_Brugia_malayi_TRS	Not Gammaproteobacteria	Host-Associated
Wolbachia_endosymbiont_of_Culex_quinquefasciatus_Pel	Not Gammaproteobacteria	Host-Associated
Wolbachia_endosymbiont_of_Drosophila_melanogaster	Not Gammaproteobacteria	Host-Associated
Wolbachia_wRi	Not Gammaproteobacteria	Not Host-Associated
Wolinella_succinogenes	Not Gammaproteobacteria	Host-Associated
Xanthobacter_autotrophicus_Py2	Not Gammaproteobacteria	Not Host-Associated
Xanthomonas_albilineans	Gammaproteobacteria	Host-Associated
Xanthomonas_campestris_8004	Gammaproteobacteria	Host-Associated
Xanthomonas_campestris_ATCC_33913	Gammaproteobacteria	Host-Associated
Xanthomonas_campestris_B100	Gammaproteobacteria	Host-Associated
Xanthomonas_campestris_vesicatoria_85-10	Gammaproteobacteria	Host-Associated
Xanthomonas_citri	Gammaproteobacteria	Host-Associated
Xanthomonas_oryzae_KACC10331	Gammaproteobacteria	Host-Associated
Xanthomonas_oryzae_MAFF_311018	Gammaproteobacteria	Host-Associated
Xanthomonas_oryzae_PXO99A	Gammaproteobacteria	Host-Associated
Xenorhabdus_bovienii_SS_2004_uid46345	Gammaproteobacteria	Host-Associated
Xenorhabdus_nematophila_ATCC_19061_uid49133	Gammaproteobacteria	Host-Associated
Xylanimonas_cellulosilytica_DSM_15894	Not Gammaproteobacteria	Not Host-Associated
Xylella_fastidiosa	Gammaproteobacteria	Host-Associated
Xylella_fastidiosa_M12	Gammaproteobacteria	Host-Associated
Xylella_fastidiosa_M23	Gammaproteobacteria	Host-Associated
Xylella_fastidiosa_Temecula1	Gammaproteobacteria	Host-Associated
Yersinia_enterocolitica_8081	Gammaproteobacteria	Host-Associated
Yersinia_pestis_Angola	Gammaproteobacteria	Host-Associated
Yersinia_pestis_Antiqua	Gammaproteobacteria	Host-Associated
Yersinia_pestis_biovar_Microtus_91001	Gammaproteobacteria	Host-Associated
Yersinia_pestis_CO92	Gammaproteobacteria	Host-Associated
Yersinia_pestis_KIM_10_uid288	Gammaproteobacteria	Host-Associated
Yersinia_pestis_Nepal516	Gammaproteobacteria	Host-Associated
Yersinia_pestis_Pestoides_F	Gammaproteobacteria	Host-Associated
Yersinia_pestis_Z176003_uid47317	Gammaproteobacteria	Host-Associated
Yersinia_pseudotuberculosis_IP_31758	Gammaproteobacteria	Host-Associated
Yersinia_pseudotuberculosis_IP32953	Gammaproteobacteria	Host-Associated
Yersinia_pseudotuberculosis_PB1_	Gammaproteobacteria	Host-Associated
Yersinia_pseudotuberculosis_YPIII	Gammaproteobacteria	Host-Associated
Zunongwangia_profunda_SM_A87_uid48073	Not Gammaproteobacteria	Not Host-Associated
Zymomonas_mobilis_NCIMB_11163	Not Gammaproteobacteria	Not Host-Associated
Zymomonas_mobilis_ZM4	Not Gammaproteobacteria	Not Host-Associated
